# Supplementary material for: Dual-Acting Vitamin B3‑Melanostatin Neuropeptide Hybrids as Potent Modulators of the Dopamine D2 Receptors with Neuroprotective Activity
Source: J Med Chem. 2026 Jun 18;69(13):15597–613. doi: 10.1021/acs.jmedchem.6c00697 (PMC13370884; doi:10.1021/acs.jmedchem.6c00697)
Supplement: Supplementary file 2 [file jm6c00697_si_002.zip]

Archive with 1,452 entries (1,291 files):
- NMR/
- NMR/Compound 4a/
- NMR/Compound 4a/13C/
- NMR/Compound 4a/13C/acqu
- NMR/Compound 4a/13C/acqus
- NMR/Compound 4a/13C/audita.txt
- NMR/Compound 4a/13C/cpdprg2
- NMR/Compound 4a/13C/fid
- NMR/Compound 4a/13C/format.temp
- NMR/Compound 4a/13C/fq1list
- NMR/Compound 4a/13C/pdata/
- NMR/Compound 4a/13C/pdata/1/
- NMR/Compound 4a/13C/pdata/1/1i
- NMR/Compound 4a/13C/pdata/1/1r
- NMR/Compound 4a/13C/pdata/1/auditp.txt
- NMR/Compound 4a/13C/pdata/1/intrng
- NMR/Compound 4a/13C/pdata/1/outd
- NMR/Compound 4a/13C/pdata/1/parm.txt
- NMR/Compound 4a/13C/pdata/1/peaklist.xml
- NMR/Compound 4a/13C/pdata/1/peakrng
- NMR/Compound 4a/13C/pdata/1/peaks
- NMR/Compound 4a/13C/pdata/1/proc
- NMR/Compound 4a/13C/pdata/1/procs
- NMR/Compound 4a/13C/pdata/1/title
- NMR/Compound 4a/13C/prosol_History
- NMR/Compound 4a/13C/pulseprogram
- NMR/Compound 4a/13C/scon2
- NMR/Compound 4a/13C/shimvalues
- NMR/Compound 4a/13C/specpar
- NMR/Compound 4a/13C/uxnmr.info
- NMR/Compound 4a/13C/uxnmr.par
- NMR/Compound 4a/1H/
- NMR/Compound 4a/1H/acqu
- NMR/Compound 4a/1H/acqus
- NMR/Compound 4a/1H/audita.txt
- NMR/Compound 4a/1H/fid
- NMR/Compound 4a/1H/format.temp
- NMR/Compound 4a/1H/fq1list
- NMR/Compound 4a/1H/pdata/
- NMR/Compound 4a/1H/pdata/1/
- NMR/Compound 4a/1H/pdata/1/1i
- NMR/Compound 4a/1H/pdata/1/1r
- NMR/Compound 4a/1H/pdata/1/auditp.txt
- NMR/Compound 4a/1H/pdata/1/intrng
- NMR/Compound 4a/1H/pdata/1/outd
- NMR/Compound 4a/1H/pdata/1/parm.txt
- NMR/Compound 4a/1H/pdata/1/peaklist.xml
- NMR/Compound 4a/1H/pdata/1/peakrng
- NMR/Compound 4a/1H/pdata/1/peaks
- NMR/Compound 4a/1H/pdata/1/proc
- NMR/Compound 4a/1H/pdata/1/procs
- NMR/Compound 4a/1H/pdata/1/title
- NMR/Compound 4a/1H/prosol_History
- NMR/Compound 4a/1H/pulseprogram
- NMR/Compound 4a/1H/scon2
- NMR/Compound 4a/1H/shimvalues
- NMR/Compound 4a/1H/specpar
- NMR/Compound 4a/1H/uxnmr.info
- NMR/Compound 4a/1H/uxnmr.par
- NMR/Compound 4a/DEPT-135/
- NMR/Compound 4a/DEPT-135/acqu
- NMR/Compound 4a/DEPT-135/acqus
- NMR/Compound 4a/DEPT-135/audita.txt
- NMR/Compound 4a/DEPT-135/cpdprg2
- NMR/Compound 4a/DEPT-135/fid
- NMR/Compound 4a/DEPT-135/format.temp
- NMR/Compound 4a/DEPT-135/fq1list
- NMR/Compound 4a/DEPT-135/pdata/
- NMR/Compound 4a/DEPT-135/pdata/1/
- NMR/Compound 4a/DEPT-135/pdata/1/1i
- NMR/Compound 4a/DEPT-135/pdata/1/1r
- NMR/Compound 4a/DEPT-135/pdata/1/auditp.txt
- NMR/Compound 4a/DEPT-135/pdata/1/intrng
- NMR/Compound 4a/DEPT-135/pdata/1/outd
- NMR/Compound 4a/DEPT-135/pdata/1/parm.txt
- NMR/Compound 4a/DEPT-135/pdata/1/peaklist.xml
- NMR/Compound 4a/DEPT-135/pdata/1/peakrng
- NMR/Compound 4a/DEPT-135/pdata/1/peaks
- NMR/Compound 4a/DEPT-135/pdata/1/proc
- NMR/Compound 4a/DEPT-135/pdata/1/procs
- NMR/Compound 4a/DEPT-135/pdata/1/thumb.png
- NMR/Compound 4a/DEPT-135/pdata/1/title
- NMR/Compound 4a/DEPT-135/prosol_History
- NMR/Compound 4a/DEPT-135/pulseprogram
- NMR/Compound 4a/DEPT-135/scon2
- NMR/Compound 4a/DEPT-135/shimvalues
- NMR/Compound 4a/DEPT-135/specpar
- NMR/Compound 4a/DEPT-135/spnam5
- NMR/Compound 4a/DEPT-135/uxnmr.info
- NMR/Compound 4a/DEPT-135/uxnmr.par
- NMR/Compound 4d/
- NMR/Compound 4d/13C/
- NMR/Compound 4d/13C/acqu
- NMR/Compound 4d/13C/acqus
- NMR/Compound 4d/13C/audita.txt
- NMR/Compound 4d/13C/cpdprg2
- NMR/Compound 4d/13C/fid
- NMR/Compound 4d/13C/format.temp
- NMR/Compound 4d/13C/fq1list
- NMR/Compound 4d/13C/overflow_log_dru1.txt
- NMR/Compound 4d/13C/pdata/
- NMR/Compound 4d/13C/pdata/1/
- NMR/Compound 4d/13C/pdata/1/1i
- NMR/Compound 4d/13C/pdata/1/1r
- NMR/Compound 4d/13C/pdata/1/auditp.txt
- NMR/Compound 4d/13C/pdata/1/intrng
- NMR/Compound 4d/13C/pdata/1/outd
- NMR/Compound 4d/13C/pdata/1/parm.txt
- NMR/Compound 4d/13C/pdata/1/peaklist.xml
- NMR/Compound 4d/13C/pdata/1/peakrng
- NMR/Compound 4d/13C/pdata/1/peaks
- NMR/Compound 4d/13C/pdata/1/proc
- NMR/Compound 4d/13C/pdata/1/procs
- NMR/Compound 4d/13C/pdata/1/title
- NMR/Compound 4d/13C/prosol_History
- NMR/Compound 4d/13C/pulseprogram
- NMR/Compound 4d/13C/scon2
- NMR/Compound 4d/13C/shimvalues
- NMR/Compound 4d/13C/specpar
- NMR/Compound 4d/13C/uxnmr.info
- NMR/Compound 4d/13C/uxnmr.par
- NMR/Compound 4d/1H/
- NMR/Compound 4d/1H/acqu
- NMR/Compound 4d/1H/acqus
- NMR/Compound 4d/1H/audita.txt
- NMR/Compound 4d/1H/fid
- NMR/Compound 4d/1H/format.temp
- NMR/Compound 4d/1H/fq1list
- NMR/Compound 4d/1H/pdata/
- NMR/Compound 4d/1H/pdata/1/
- NMR/Compound 4d/1H/pdata/1/1i
- NMR/Compound 4d/1H/pdata/1/1r
- NMR/Compound 4d/1H/pdata/1/auditp.txt
- NMR/Compound 4d/1H/pdata/1/intrng
- NMR/Compound 4d/1H/pdata/1/outd
- NMR/Compound 4d/1H/pdata/1/parm.txt
- NMR/Compound 4d/1H/pdata/1/peaklist.xml
- NMR/Compound 4d/1H/pdata/1/peakrng
- NMR/Compound 4d/1H/pdata/1/peaks
- NMR/Compound 4d/1H/pdata/1/proc
- NMR/Compound 4d/1H/pdata/1/procs
- NMR/Compound 4d/1H/pdata/1/title
- NMR/Compound 4d/1H/prosol_History
- NMR/Compound 4d/1H/pulseprogram
- NMR/Compound 4d/1H/scon2
- NMR/Compound 4d/1H/shimvalues
- NMR/Compound 4d/1H/specpar
- NMR/Compound 4d/1H/uxnmr.info
- NMR/Compound 4d/1H/uxnmr.par
- NMR/Compound 4d/DEPT-135/
- NMR/Compound 4d/DEPT-135/acqu
- NMR/Compound 4d/DEPT-135/acqus
- NMR/Compound 4d/DEPT-135/audita.txt
- NMR/Compound 4d/DEPT-135/cpdprg2
- NMR/Compound 4d/DEPT-135/fid
- NMR/Compound 4d/DEPT-135/format.temp
- NMR/Compound 4d/DEPT-135/fq1list
- NMR/Compound 4d/DEPT-135/pdata/
- NMR/Compound 4d/DEPT-135/pdata/1/
- NMR/Compound 4d/DEPT-135/pdata/1/1i
- NMR/Compound 4d/DEPT-135/pdata/1/1r
- NMR/Compound 4d/DEPT-135/pdata/1/auditp.txt
- NMR/Compound 4d/DEPT-135/pdata/1/intrng
- NMR/Compound 4d/DEPT-135/pdata/1/outd
- NMR/Compound 4d/DEPT-135/pdata/1/parm.txt
- NMR/Compound 4d/DEPT-135/pdata/1/peaklist.xml
- NMR/Compound 4d/DEPT-135/pdata/1/peakrng
- NMR/Compound 4d/DEPT-135/pdata/1/peaks
- NMR/Compound 4d/DEPT-135/pdata/1/proc
- NMR/Compound 4d/DEPT-135/pdata/1/procs
- NMR/Compound 4d/DEPT-135/pdata/1/thumb.png
- NMR/Compound 4d/DEPT-135/pdata/1/title
- NMR/Compound 4d/DEPT-135/prosol_History
- NMR/Compound 4d/DEPT-135/pulseprogram
- NMR/Compound 4d/DEPT-135/scon2
- NMR/Compound 4d/DEPT-135/shimvalues
- NMR/Compound 4d/DEPT-135/specpar
- NMR/Compound 4d/DEPT-135/spnam5
- NMR/Compound 4d/DEPT-135/uxnmr.info
- NMR/Compound 4d/DEPT-135/uxnmr.par
- NMR/Compound 4e/
- NMR/Compound 4e/13C/
- NMR/Compound 4e/13C/acqu
- NMR/Compound 4e/13C/acqus
- NMR/Compound 4e/13C/audita.txt
- NMR/Compound 4e/13C/cpdprg2
- NMR/Compound 4e/13C/fid
- NMR/Compound 4e/13C/format.temp
- NMR/Compound 4e/13C/fq1list
- NMR/Compound 4e/13C/pdata/
- NMR/Compound 4e/13C/pdata/1/
- NMR/Compound 4e/13C/pdata/1/1i
- NMR/Compound 4e/13C/pdata/1/1r
- NMR/Compound 4e/13C/pdata/1/auditp.txt
- NMR/Compound 4e/13C/pdata/1/intrng
- NMR/Compound 4e/13C/pdata/1/outd
- NMR/Compound 4e/13C/pdata/1/parm.txt
- NMR/Compound 4e/13C/pdata/1/peaklist.xml
- NMR/Compound 4e/13C/pdata/1/peakrng
- NMR/Compound 4e/13C/pdata/1/peaks
- NMR/Compound 4e/13C/pdata/1/proc
- NMR/Compound 4e/13C/pdata/1/procs
- NMR/Compound 4e/13C/pdata/1/thumb.png
- NMR/Compound 4e/13C/pdata/1/title
- NMR/Compound 4e/13C/prosol_History
- NMR/Compound 4e/13C/pulseprogram
- NMR/Compound 4e/13C/scon2
- NMR/Compound 4e/13C/shimvalues
- NMR/Compound 4e/13C/specpar
- NMR/Compound 4e/13C/uxnmr.info
- NMR/Compound 4e/13C/uxnmr.par
- NMR/Compound 4e/1H/
- NMR/Compound 4e/1H/acqu
- NMR/Compound 4e/1H/acqus
- NMR/Compound 4e/1H/audita.txt
- NMR/Compound 4e/1H/fid
- NMR/Compound 4e/1H/format.temp
- NMR/Compound 4e/1H/fq1list
- NMR/Compound 4e/1H/pdata/
- NMR/Compound 4e/1H/pdata/1/
- NMR/Compound 4e/1H/pdata/1/1i
- NMR/Compound 4e/1H/pdata/1/1r
- NMR/Compound 4e/1H/pdata/1/auditp.txt
- NMR/Compound 4e/1H/pdata/1/intrng
- NMR/Compound 4e/1H/pdata/1/outd
- NMR/Compound 4e/1H/pdata/1/parm.txt
- NMR/Compound 4e/1H/pdata/1/peaklist.xml
- NMR/Compound 4e/1H/pdata/1/peakrng
- NMR/Compound 4e/1H/pdata/1/peaks
- NMR/Compound 4e/1H/pdata/1/proc
- NMR/Compound 4e/1H/pdata/1/procs
- NMR/Compound 4e/1H/pdata/1/title
- NMR/Compound 4e/1H/prosol_History
- NMR/Compound 4e/1H/pulseprogram
- NMR/Compound 4e/1H/scon2
- NMR/Compound 4e/1H/shimvalues
- NMR/Compound 4e/1H/specpar
- NMR/Compound 4e/1H/uxnmr.info
- NMR/Compound 4e/1H/uxnmr.par
- NMR/Compound 4e/DEPT-135/
- NMR/Compound 4e/DEPT-135/acqu
- NMR/Compound 4e/DEPT-135/acqus
- NMR/Compound 4e/DEPT-135/audita.txt
- NMR/Compound 4e/DEPT-135/cpdprg2
- NMR/Compound 4e/DEPT-135/fid
- NMR/Compound 4e/DEPT-135/format.temp
- NMR/Compound 4e/DEPT-135/fq1list
- NMR/Compound 4e/DEPT-135/pdata/
- NMR/Compound 4e/DEPT-135/pdata/1/
- NMR/Compound 4e/DEPT-135/pdata/1/1i
- NMR/Compound 4e/DEPT-135/pdata/1/1r
- NMR/Compound 4e/DEPT-135/pdata/1/auditp.txt
- NMR/Compound 4e/DEPT-135/pdata/1/intrng
- NMR/Compound 4e/DEPT-135/pdata/1/outd
- NMR/Compound 4e/DEPT-135/pdata/1/parm.txt
- NMR/Compound 4e/DEPT-135/pdata/1/peaklist.xml
- NMR/Compound 4e/DEPT-135/pdata/1/peakrng
- NMR/Compound 4e/DEPT-135/pdata/1/peaks
- NMR/Compound 4e/DEPT-135/pdata/1/proc
- NMR/Compound 4e/DEPT-135/pdata/1/procs
- NMR/Compound 4e/DEPT-135/pdata/1/thumb.png
- NMR/Compound 4e/DEPT-135/pdata/1/title
- NMR/Compound 4e/DEPT-135/prosol_History
- NMR/Compound 4e/DEPT-135/pulseprogram
- NMR/Compound 4e/DEPT-135/scon2
- NMR/Compound 4e/DEPT-135/shimvalues
- NMR/Compound 4e/DEPT-135/specpar
- NMR/Compound 4e/DEPT-135/spnam5
- NMR/Compound 4e/DEPT-135/uxnmr.info
- NMR/Compound 4e/DEPT-135/uxnmr.par
- NMR/Compound 4f/
- NMR/Compound 4f/13C/
- NMR/Compound 4f/13C/acqu
- NMR/Compound 4f/13C/acqus
- NMR/Compound 4f/13C/audita.txt
- NMR/Compound 4f/13C/cpdprg2
- NMR/Compound 4f/13C/fid
- NMR/Compound 4f/13C/format.temp
- NMR/Compound 4f/13C/fq1list
- NMR/Compound 4f/13C/pdata/
- NMR/Compound 4f/13C/pdata/1/
- NMR/Compound 4f/13C/pdata/1/1i
- NMR/Compound 4f/13C/pdata/1/1r
- NMR/Compound 4f/13C/pdata/1/auditp.txt
- NMR/Compound 4f/13C/pdata/1/intrng
- NMR/Compound 4f/13C/pdata/1/outd
- NMR/Compound 4f/13C/pdata/1/parm.txt
- NMR/Compound 4f/13C/pdata/1/peaklist.xml
- NMR/Compound 4f/13C/pdata/1/peakrng
- NMR/Compound 4f/13C/pdata/1/peaks
- NMR/Compound 4f/13C/pdata/1/proc
- NMR/Compound 4f/13C/pdata/1/procs
- NMR/Compound 4f/13C/pdata/1/thumb.png
- NMR/Compound 4f/13C/pdata/1/title
- NMR/Compound 4f/13C/prosol_History
- NMR/Compound 4f/13C/pulseprogram
- NMR/Compound 4f/13C/scon2
- NMR/Compound 4f/13C/shimvalues
- NMR/Compound 4f/13C/specpar
- NMR/Compound 4f/13C/uxnmr.info
[truncated: 1,152 more entries]
