# Supplementary material for: Dual-Acting Vitamin B3‑Melanostatin Neuropeptide Hybrids as Potent Modulators of the Dopamine D2 Receptors with Neuroprotective Activity
Source: J Med Chem. 2026 Jun 18;69(13):15597–613. doi: 10.1021/acs.jmedchem.6c00697 (PMC13370884; doi:10.1021/acs.jmedchem.6c00697)
Supplement: Supplementary file 2 [file jm6c00697_si_002.zip › NMR/Compound 4a/13C/acqus]

##TITLE= Parameter file, TOPSPIN		Version 3.2
##JCAMPDX= 5.0
##DATATYPE= Parameter Values
##NPOINTS= 12	$$ modification sequence number
##ORIGIN= Bruker BioSpin GmbH
##OWNER= nmr
$$ 2021-02-13 03:33:08.301 +0000  nmr@nano400
$$ C:/Bruker/TopSpin3.2/QORG/data/mariana/nmr/EB_BL_056/2/acqus
$$ process C:\Bruker\TopSpin3.2.6\prog\mod\shimcntl.exe
##$ACQT0= -1.89075630252101
##$AMP= (0..31)
100 100 100 100 100 100 100 100 100 100 100 100 100 100 100 100 100 100
100 100 100 100 100 100 100 100 100 100 100 100 100 100
##$AMPCOIL= (0..19)
0 0 0 0 0 0 0 0 0 0 0 0 0 0 0 0 0 0 0 0
##$ANAVPT= -1
##$AQSEQ= 0
##$AQ_mod= 3
##$AUNM= <au_zg>
##$AUTOPOS= <9 >
##$BF1= 100.615283
##$BF2= 400.14
##$BF3= 100.615283
##$BF4= 100.615283
##$BF5= 100.615283
##$BF6= 100.615283
##$BF7= 100.615283
##$BF8= 100.615283
##$BYTORDA= 0
##$CAGPARS= (0..11)
0 0 0 0 0 0 0 0 0 0 0 0
##$CFDGTYP= 0
##$CFRGTYP= 9
##$CHEMSTR= <none>
##$CNST= (0..63)
1 1 1 1 1 1 1 1 1 1 1 1 1 1 1 1 1 1 1 1 1 1 1 1 1 1 1 1 1 1 1 1 1 1 1 1
1 1 1 1 1 1 1 1 1 1 1 1 1 1 1 1 1 1 1 1 1 1 1 1 1 1 1 1
##$CPDPRG= (0..8)
<> <> <waltz16> <> <> <> <> <> <>
##$D= (0..63)
0 2 0 0 0 0 0 0 0 0 0 0.03 0 0 0 0 0.0002 0 0 0 0 0 0 0 0 0 0 0 0 0 0 0
0 0 0 0 0 0 0 0 0 0 0 0 0 0 0 0 0 0 0 0 0 0 0 0 0 0 0 0 0 0 0 0
##$DATE= 1613187187
##$DE= 6.5
##$DECBNUC= <off>
##$DECIM= 832
##$DECNUC= <off>
##$DECSTAT= 4
##$DIGMOD= 1
##$DIGTYP= 12
##$DQDMODE= 0
##$DR= 22
##$DS= 4
##$DSPFIRM= 0
##$DSPFVS= 20
##$DTYPA= 0
##$EXP= <C13CPD>
##$F1LIST= <>
##$F2LIST= <>
##$F3LIST= <>
##$FCUCHAN= (0..9)
0 1 2 0 0 0 0 0 0 0
##$FL1= 0
##$FL2= 0
##$FL3= 0
##$FL4= 0
##$FOV= 0
##$FQ1LIST= <>
##$FQ2LIST= <>
##$FQ3LIST= <>
##$FQ4LIST= <>
##$FQ5LIST= <>
##$FQ6LIST= <>
##$FQ7LIST= <>
##$FQ8LIST= <>
##$FRQLO3= 38718.4177560061
##$FRQLO3N= 1
##$FS= (0..7)
83 83 83 83 83 83 83 83
##$FTLPGN= 0
##$FW= 125000
##$FnMODE= 0
##$FnTYPE= 0
##$GPNAM= (0..31)
<> <> <> <> <> <> <> <> <> <> <> <> <> <> <> <> <> <> <> <> <> <> <> <>
<> <> <> <> <> <> <> <>
##$GPX= (0..31)
0 0 0 0 0 0 0 0 0 0 0 0 0 0 0 0 0 0 0 0 0 0 0 0 0 0 0 0 0 0 0 0
##$GPY= (0..31)
0 0 0 0 0 0 0 0 0 0 0 0 0 0 0 0 0 0 0 0 0 0 0 0 0 0 0 0 0 0 0 0
##$GPZ= (0..31)
0 0 0 0 0 0 0 0 0 0 0 0 0 0 0 0 0 0 0 0 0 0 0 0 0 0 0 0 0 0 0 0
##$GRDPROG= <>
##$GRPDLY= 67.9839324951172
##$HDDUTY= 20
##$HDRATE= 1
##$HGAIN= (0..3)
0 0 0 0
##$HL1= 0
##$HL2= 0
##$HL3= 0
##$HL4= 0
##$HOLDER= 9
##$HPMOD= (0..7)
0 0 0 0 0 0 0 0
##$HPPRGN= 0
##$IN= (0..63)
0 0 0 0 0 0 0 0 0 0 0 0 0 0 0 0 0 0 0 0 0 0 0 0 0 0 0 0 0 0 0 0 0 0 0 0
0 0 0 0 0 0 0 0 0 0 0 0 0 0 0 0 0 0 0 0 0 0 0 0 0 0 0 0
##$INF= (0..7)
0 0 0 0 0 0 0 0
##$INP= (0..63)
0 0 0 0 0 0 0 0 0 0 0 0 0 0 0 0 0 0 0 0 0 0 0 0 0 0 0 0 0 0 0 0 0 0 0 0
0 0 0 0 0 0 0 0 0 0 0 0 0 0 0 0 0 0 0 0 0 0 0 0 0 0 0 0
##$INSTRUM= <spect>
##$L= (0..31)
1 1 1 1 1 1 1 1 1 1 1 1 1 1 1 1 1 1 1 1 1 1 1 1 1 1 1 1 1 1 1 1
##$LFILTER= 500
##$LGAIN= 5
##$LINPSTP= 0
##$LOCKED= yes
##$LOCKFLD= 9879
##$LOCKGN= 108.196189880371
##$LOCKPOW= -20
##$LOCKPPM= 2.49000000953674
##$LOCNUC= <2H>
##$LOCPHAS= 163.7
##$LOCSHFT= yes
##$LOCSW= 0
##$LTIME= 0.25
##$MASR= 4200
##$MASRLST= <masrlst>
##$MULEXPNO= (0..15)
0 0 0 0 0 0 0 0 0 0 0 0 0 0 0 0
##$NBL= 1
##$NC= -6
##$NLOGCH= 1
##$NOVFLW= 0
##$NS= 1500
##$NUC1= <13C>
##$NUC2= <1H>
##$NUC3= <off>
##$NUC4= <off>
##$NUC5= <off>
##$NUC6= <off>
##$NUC7= <off>
##$NUC8= <off>
##$NUCLEUS= <off>
##$NUSLIST= <automatic>
##$NusAMOUNT= 25
##$NusFPNZ= no
##$NusJSP= 0
##$NusSEED= 54321
##$NusT2= 1
##$NusTD= 0
##$O1= 10061.0822439364
##$O2= 1600.55999998576
##$O3= 10061.0822439364
##$O4= 10061.0822439364
##$O5= 10061.0822439364
##$O6= 10061.0822439364
##$O7= 10061.0822439364
##$O8= 10061.0822439364
##$OVERFLW= 0
##$P= (0..63)
9 9 18 9 18 16.5 25 50 480 26 52 40000 40000 2000 0 0 1000 0 500 600 2500
0 0 0 1000 0 500 9 0 2000 0 0 5550 0 0 0 80000 0 0 0 4000 0 0 10000 1050
0 40000 0 0 0 0 0 0 0 0 0 0 0 0 0 0 0 0 0
##$PACOIL= (0..15)
0 0 0 0 0 0 0 0 0 0 0 0 0 0 0 0
##$PAPS= 0
##$PARMODE= 0
##$PCPD= (0..9)
0 80 90 0 0 0 0 0 0 0
##$PEXSEL= (0..9)
1 1 1 1 1 1 1 1 1 1
##$PHCOR= (0..31)
0 0 0 0 0 0 0 0 0 0 0 0 0 0 0 0 0 0 0 0 0 0 0 0 0 0 0 0 0 0 0 0
##$PHLIST= <>
##$PHP= 2
##$PH_ref= 0
##$PL= (0..63)
120 120 120 120 120 120 120 120 120 120 120 120 120 120 120 120 120 120
120 120 120 120 120 120 120 120 120 120 120 120 120 120 120 120 120 120
120 120 120 120 120 120 120 120 120 120 120 120 120 120 120 120 120 120
120 120 120 120 120 120 120 120 120 120
##$PLSTEP= 0.1
##$PLSTRT= -6
##$PLW= (0..63)
0 50 25 0 0 0 0 0 0 0 6.48 0.2677 0.25 0.2025 0 2.9956 0 0 50 0.63281 0
8.1e-005 0 0 0.001296 0 0.1296 0 0 6.48 0.25 1 0 0 0 0 0 0 0 0 0 0 0 0
0 0 0 0 0 0 0 0 0 0 0 0 0 0 0 0 0 0 0 0
##$PLWMAX= (0..7)
189.931 35.8125 0 0 0 0 0 0
##$POWMOD= 0
##$PQPHASE= 0
##$PQSCALE= 1
##$PR= 1
##$PRECHAN= (0..15)
-1 2 0 1 -1 -1 -1 -1 -1 -1 -1 -1 -1 -1 -1 -1
##$PRGAIN= 0
##$PROBHD= <5 mm PADUL 13C-1H/D Z-GRD Z108621/0028
>
##$PULPROG= <zgpg30>
##$PW= 0
##$PYNM= <>
##$QNP= 0
##$RD= 0
##$RECCHAN= (0..15)
0 1 0 0 0 0 0 0 0 0 0 0 0 0 0 0
##$RECPH= 0
##$RECPRE= (0..15)
-1 2 -1 -1 -1 -1 -1 -1 -1 -1 -1 -1 -1 -1 -1 -1
##$RECPRFX= (0..15)
-1 -1 -1 -1 -1 -1 -1 -1 -1 -1 -1 -1 -1 -1 -1 -1
##$RECSEL= (0..15)
0 1 0 0 0 0 0 0 0 0 0 0 0 0 0 0
##$RG= 212.73
##$RO= 20
##$ROUTWD1= (0..23)
1 2 2 2 2 2 2 2 0 0 0 1 0 0 0 1 0 0 0 0 0 0 0 0
##$ROUTWD2= (0..23)
1 2 2 2 2 2 2 2 0 0 0 0 0 0 0 0 0 0 0 0 0 0 0 0
##$RSEL= (0..15)
0 1 2 0 0 0 0 0 0 0 0 0 0 0 0 0
##$S= (0..7)
83 83 83 83 83 83 83 83
##$SELREC= (0..9)
0 0 0 0 0 0 0 0 0 0
##$SFO1= 100.625344082244
##$SFO2= 400.14160056
##$SFO3= 100.625344082244
##$SFO4= 100.625344082244
##$SFO5= 100.625344082244
##$SFO6= 100.625344082244
##$SFO7= 100.625344082244
##$SFO8= 100.625344082244
##$SOLVENT= <DMSO>
##$SOLVOLD= <off>
##$SP= (0..63)
120 120 120 120 120 120 120 120 120 120 120 120 120 120 120 120 120 120
120 120 120 120 120 120 120 120 120 120 120 120 120 120 120 120 120 120
120 120 120 120 120 120 120 120 120 120 120 120 120 120 120 120 120 120
120 120 120 120 120 120 120 120 120 120
##$SPECTR= 0
##$SPINCNT= 0
##$SPNAM= (0..63)
<> <Q5.1000> <Q3.1000> <0.0> <0.0> <Crp60comp.4> <Crp60,0.5,20.1> <Squa100.1000>
<Crp60,0.5,20.1> <> <Crp60comp.4> <Crp60comp.4> <> <> <0.0> <> <> <> <0.0>
<Q5tr.1000> <Q5tr.1000> <Q5tr.1000> <Q5tr.1000> <> <> <> <Gaus1_180r.1000>
<> <> <Q5tr.1000> <Q3.1000> <0.0> <Q3.1000> <> <Q3.1000> <> <> <> <> <>
<> <> <> <> <> <> <> <> <> <> <> <> <> <> <> <> <> <> <> <> <> <> <> <>
##$SPOAL= (0..63)
0.5 1 0.5 0.5 0 0.5 0.5 0.5 0.5 0.5 0.5 0.5 0.5 0.5 0.5 0.5 0.5 0.5 0.5
0 0 0 0 0.5 0.5 0.5 0.5 0.5 0.5 0 0.5 0.5 0.5 0.5 0.5 0.5 0.5 0.5 0.5 0.5
0.5 0.5 0.5 0.5 0.5 0.5 0.5 0.5 0.5 0.5 0.5 0.5 0.5 0.5 0.5 0.5 0.5 0.5
0.5 0.5 0.5 0.5 0.5 0.5
##$SPOFFS= (0..63)
0 0 0 0 0 0 0 0 0 0 0 0 0 0 0 0 0 0 0 0 0 0 0 0 0 0 0 0 0 0 0 0 0 0 0 0
0 0 0 0 0 0 0 0 0 0 0 0 0 0 0 0 0 0 0 0 0 0 0 0 0 0 0 0
##$SPPEX= (0..63)
0 0 0 0 0 0 0 0 0 0 0 0 0 0 0 0 0 0 0 0 0 0 0 0 0 0 0 0 0 0 0 0 0 0 0 0
0 0 0 0 0 0 0 0 0 0 0 0 0 0 0 0 0 0 0 0 0 0 0 0 0 0 0 0
##$SPW= (0..63)
0 0.00085189 0.00044125 0 0 6.1879 0 0.002025 6.1879 0 6.1879 6.1879 0
0 0 0 0 0 0 4.83329 7.513193 3.508129 18.91905 0 0 0 7.4714e-006 0 0 0.04425
0.64036 0 0.00353 0 0.00044125 0 0 0 0 0 0 0 0 0 0 0 0 0 0 0 0 0 0 0 0
0 0 0 0 0 0 0 0 0
##$SUBNAM= (0..9)
<> <> <> <> <> <> <> <> <> <>
##$SW= 238.890726364267
##$SWIBOX= (0..19)
0 1 2 0 0 0 0 0 0 0 0 0 0 0 0 0 0 0 0 0
##$SW_h= 24038.4615384615
##$SWfinal= 0
##$TD= 65536
##$TD0= 1
##$TE= 298.1608
##$TE1= 299.9183
##$TE2= 0
##$TE3= 0
##$TE4= 0
##$TEG= 300
##$TE_PIDX= 1
##$TE_STAB= (0..9)
1 1 0 0 0 0 0 0 0 0
##$TL= (0..7)
120 120 120 120 120 120 120 120
##$TUNHIN= 0
##$TUNHOUT= 0
##$TUNXOUT= 0
##$USERA1= <>
##$USERA2= <>
##$USERA3= <>
##$USERA4= <>
##$USERA5= <>
##$V9= 5
##$VALIST= <>
##$VCLIST= <>
##$VD= 0
##$VDLIST= <>
##$VPLIST= <>
##$VTLIST= <>
##$WBST= 1024
##$WBSW= 4
##$XGAIN= (0..3)
0 0 0 0
##$XL= 0
##$YL= 0
##$YMAX_a= 3503508
##$YMIN_a= -2512950
##$ZGOPTNS= <>
##$ZL1= 120
##$ZL2= 120
##$ZL3= 120
##$ZL4= 120
##END=
