# Supplementary material for: Dual-Acting Vitamin B3‑Melanostatin Neuropeptide Hybrids as Potent Modulators of the Dopamine D2 Receptors with Neuroprotective Activity
Source: J Med Chem. 2026 Jun 18;69(13):15597–613. doi: 10.1021/acs.jmedchem.6c00697 (PMC13370884; doi:10.1021/acs.jmedchem.6c00697)
Supplement: Supplementary file 2 [file jm6c00697_si_002.zip › NMR/Compound 4a/13C/pdata/1/peaklist.xml]

<?xml version="1.0" encoding="UTF-8"?>
<PeakList>
  <PeakList1D>
    <PeakList1DHeader creator="nmr" date="2021-02-13T03:33:09.886+00:00" expNo="2" name="EB_BL_056" owner="" procNo="1" source="C:/Bruker/TopSpin3.2/QORG/data/mariana/nmr">
      <PeakPickDetails>F1=219.452896ppm, F2=-19.461718ppm, MI=0.00cm, MAXI=10000.00cm, PC=1.400
      </PeakPickDetails>
    </PeakList1DHeader>
    <Peak1D F1="170.255234" intensity="7.874652e+000" type="0"/>
    <Peak1D F1="168.898422" intensity="8.497628e+000" type="0"/>
    <Peak1D F1="159.230026" intensity="6.064604e-001" type="0"/>
    <Peak1D F1="158.891556" intensity="1.779609e+000" type="0"/>
    <Peak1D F1="158.552872" intensity="1.953933e+000" type="0"/>
    <Peak1D F1="158.212875" intensity="6.128066e-001" type="0"/>
    <Peak1D F1="121.179199" intensity="5.635948e-001" type="0"/>
    <Peak1D F1="118.245995" intensity="1.587120e+000" type="0"/>
    <Peak1D F1="115.313187" intensity="1.449420e+000" type="0"/>
    <Peak1D F1="112.382133" intensity="4.575121e-001" type="0"/>
    <Peak1D F1="79.641411" intensity="3.546710e+000" type="0"/>
    <Peak1D F1="57.731815" intensity="8.517087e+000" type="0"/>
    <Peak1D F1="52.263081" intensity="1.072484e+001" type="0"/>
    <Peak1D F1="41.021378" intensity="8.638782e+000" type="0"/>
    <Peak1D F1="40.596672" intensity="1.500000e+001" type="0"/>
    <Peak1D F1="40.387722" intensity="4.570864e+001" type="0"/>
    <Peak1D F1="40.178974" intensity="9.058493e+001" type="0"/>
    <Peak1D F1="39.970379" intensity="1.063143e+002" type="0"/>
    <Peak1D F1="39.761402" intensity="9.031018e+001" type="0"/>
    <Peak1D F1="39.552765" intensity="4.495162e+001" type="0"/>
    <Peak1D F1="39.344070" intensity="1.469816e+001" type="0"/>
    <Peak1D F1="30.266558" intensity="9.894893e+000" type="0"/>
    <Peak1D F1="18.517883" intensity="9.789831e+000" type="0"/>
    <Peak1D F1="18.025476" intensity="1.108381e+001" type="0"/>
  </PeakList1D>
</PeakList>
