# Supplementary material for: Dual-Acting Vitamin B3‑Melanostatin Neuropeptide Hybrids as Potent Modulators of the Dopamine D2 Receptors with Neuroprotective Activity
Source: J Med Chem. 2026 Jun 18;69(13):15597–613. doi: 10.1021/acs.jmedchem.6c00697 (PMC13370884; doi:10.1021/acs.jmedchem.6c00697)
Supplement: Supplementary file 2 [file jm6c00697_si_002.zip › NMR/Compound 4a/13C/pdata/1/peakrng]

P    #regions in PPM
# 2021-02-13 03:33:09 +0000  nmr@nano400
# low field   high field   mi   maxi
  219.452896118164  -19.4617182596696  0.000  10000.000  # for region 1
