# Supplementary material for: Dual-Acting Vitamin B3‑Melanostatin Neuropeptide Hybrids as Potent Modulators of the Dopamine D2 Receptors with Neuroprotective Activity
Source: J Med Chem. 2026 Jun 18;69(13):15597–613. doi: 10.1021/acs.jmedchem.6c00697 (PMC13370884; doi:10.1021/acs.jmedchem.6c00697)
Supplement: Supplementary file 2 [file jm6c00697_si_002.zip › NMR/Compound 4a/13C/specpar]

##TITLE= Parameter file, TOPSPIN		Version 3.2
##JCAMPDX= 5.0
##DATATYPE= Parameter Values
##NPOINTS= 1596	$$ modification sequence number
##ORIGIN= Bruker BioSpin GmbH
##OWNER= nmrsu
$$ 2020-12-09 15:50:30.607 +0000  nmr@nano400
$$ C:/Bruker/TopSpin3.2.6/conf/instr/spect/specpar
$$ process C:\Bruker\TopSpin3.2.6\prog\mod\cprserver.exe
##$ANCIEN= (0..7)
0 0 0 0 0 0 0 0
##$BF1= 100.13
##$BF2= 100.13
##$BF3= 100.13
##$DEC= 1
##$DECB= 1
##$DEF19F= yes
##$DEFRSEL= yes
##$HPMOD= (0..7)
0 0 0 0 0 0 0 0
##$HPPRECH= (0..15)
-1 -1 -1 -1 -1 -1 -1 -1 -1 -1 -1 -1 -1 -1 -1 -1
##$LOCSW19F= -1
##$LOCSW2H= -1
##$NUC1= 1
##$NUC2= 0
##$NUC3= 0
##$NUC4= 0
##$NUC5= 0
##$NUC6= 0
##$NUC7= 0
##$NUC8= 0
##$NUCARR= (0..123)
400.14 400.14 61.423926 426.805226 304.824399 58.884947 155.509597 56.226925
42.989673 128.380814 100.615283 28.905653 40.545834 54.244807 376.507776
31.588236 105.844633 24.49511 104.263916 79.496562 161.979641 30.714746
39.205353 32.634318 18.672025 10.248806 26.929538 97.200996 22.558029 22.564043
39.895194 105.248616 22.617897 99.191577 12.955645 94.941514 35.756714
106.099014 113.654537 25.035972 96.039018 122.029511 13.958144 68.514428
76.312752 20.878193 100.250996 108.063881 15.395787 38.633289 130.927625
17.341355 19.607652 37.198207 97.938947 26.076828 26.624095 90.064816 18.427051
20.652702 12.750249 18.310807 16.196943 18.620647 84.891622 88.80377 87.493632
87.681194 130.920802 142.578921 149.214735 95.755811 51.855011 104.715606
126.243246 80.057954 111.279678 32.987225 52.482931 39.751736 44.46727
52.795672 56.52234 122.522868 21.80763 13.444704 16.685838 13.764816 99.474804
43.935372 12.284298 16.125642 96.193656 13.764816 19.286748 85.389876 11.524032
33.171606 70.021723 19.290749 45.631966 32.535383 16.03361 10.071524 47.975185
16.671381 90.129934 91.038252 9.132519 31.072472 6.874405 7.486619 86.017231
6.918421 71.668363 26.455588 228.572772 230.816109 83.711685 64.299649
7.368178 100 100 100
##$OBS= 1
##$OFFSF= (0..7)
0 0 0 0 0 0 0 0
##$OFFSH= (0..7)
2471.0000000141 119.600000004993 0 0 0 0 0 0
##$OFFSX= (0..7)
4980.49999998784 4662.79999999841 0 0 0 0 0 0
##$OFFSXAS= (0..7)
0 0 0 0 0 0 0 0
##$OFSF1= 0
##$OFSF2= 0
##$OFSH1= 0
##$OFSH2= 0
##$OFSH3= 0
##$OFSX1= 0
##$OFSX2= 0
##$OFSY= 0
##$PACOIL= (0..15)
0 0 0 0 0 0 0 0 0 0 0 0 0 0 0 0
##$PRECHAN= (0..15)
-1 2 0 -1 -1 -1 -1 -1 -1 -1 -1 -1 -1 -1 -1 -1
##$RECPRE= (0..15)
-1 0 -1 -1 -1 -1 -1 -1 -1 -1 -1 -1 -1 -1 -1 -1
##$RECSEL= (0..15)
0 0 1 0 0 0 0 0 0 0 0 0 0 0 0 0
##$SELREC= (0..9)
0 0 0 0 0 0 0 0 0 0
##$SFO1= 400.142471
##$SFO2= 400.142471
##$SFO3= 400.142471
##$SFO4= 400.142471
##$SFO5= 400.142471
##$SFO6= 400.142471
##$SFO7= 400.142471
##$SFO8= 400.142471
##$TY= (0..123)
0 0 0 0 0 0 0 0 0 0 0 0 0 0 0 0 0 0 0 0 0 0 0 0 0 0 0 0 0 0 0 0 0 0 0 0
0 0 0 0 0 0 0 0 0 0 0 0 0 0 0 0 0 0 0 0 0 0 0 0 0 0 0 0 0 0 0 0 0 0 0 0
0 0 0 0 0 0 0 0 0 0 0 0 0 0 0 0 0 0 0 0 0 0 0 0 0 0 0 0 0 0 0 0 0 0 0 0
0 0 0 0 0 0 0 0 0 0 0 0 0 0 0 0
##END=
