# Supplementary material for: Dual-Acting Vitamin B3‑Melanostatin Neuropeptide Hybrids as Potent Modulators of the Dopamine D2 Receptors with Neuroprotective Activity
Source: J Med Chem. 2026 Jun 18;69(13):15597–613. doi: 10.1021/acs.jmedchem.6c00697 (PMC13370884; doi:10.1021/acs.jmedchem.6c00697)
Supplement: Supplementary file 2 [file jm6c00697_si_002.zip › NMR/Compound 4a/1H/audita.txt]

##TITLE= Audit trail, TOPSPIN		Version 3.2
##JCAMPDX= 5.01
##ORIGIN= Bruker BioSpin GmbH
##OWNER= nmr
$$ C:/Bruker/TopSpin3.2/QORG/data/mariana/nmr/EB_BL_056/1/audita.txt
##AUDIT TRAIL=  $$ (NUMBER, WHEN, WHO, WHERE, PROCESS, VERSION, WHAT)
(   1,<2021-02-13 02:05:22.977 +0000>,<nmr>,<nano400>,<go>,<TOPSPIN 3.2>,
      <created by zg
	started at 2021-02-13 02:02:27.481 +0000,
	POWCHK enabled, PULCHK disabled,
       configuration hash MD5:
       AC C4 9E FC 6D 88 84 CE FE 27 2C 44 37 5A A8 81
       data hash MD5: 64K
       E8 38 81 9F 4B DA 00 72 2D F4 CB CC 44 AE 38 37>)
(   2,<2021-02-13 02:05:23.659 +0000>,<nmr>,<nano400>,<audit>,<TOPSPIN 3.2>,
      <user comment:
       ICON-NMR User ID: mariana
       data hash MD5: 64K
       E8 38 81 9F 4B DA 00 72 2D F4 CB CC 44 AE 38 37>)
##END=

$$ hash MD5
$$ F7 2C 0C 91 C3 CC 93 DB B2 AD 76 92 EB ED 07 D0
