# Supplementary material for: Dual-Acting Vitamin B3‑Melanostatin Neuropeptide Hybrids as Potent Modulators of the Dopamine D2 Receptors with Neuroprotective Activity
Source: J Med Chem. 2026 Jun 18;69(13):15597–613. doi: 10.1021/acs.jmedchem.6c00697 (PMC13370884; doi:10.1021/acs.jmedchem.6c00697)
Supplement: Supplementary file 2 [file jm6c00697_si_002.zip › NMR/Compound 4a/1H/pdata/1/auditp.txt]

##TITLE= Audit trail, TOPSPIN		Version 3.2
##JCAMPDX= 5.01
##ORIGIN= Bruker BioSpin GmbH
##OWNER= nmr
$$ C:/Bruker/TopSpin3.2/QORG/data/mariana/nmr/EB_BL_056/1/pdata/1/auditp.txt
##AUDIT TRAIL=  $$ (NUMBER, WHEN, WHO, WHERE, PROCESS, VERSION, WHAT)
(   1,<2021-02-13 02:05:22.977 +0000>,<nmr>,<nano400>,<go>,<TOPSPIN 3.2>,
      <created by zg
	started at 2021-02-13 02:02:27.481 +0000,
	POWCHK enabled, PULCHK disabled,
       configuration hash MD5:
       AC C4 9E FC 6D 88 84 CE FE 27 2C 44 37 5A A8 81
       data hash MD5: 64K
       E8 38 81 9F 4B DA 00 72 2D F4 CB CC 44 AE 38 37>)
(   2,<2021-02-13 02:05:23.659 +0000>,<nmr>,<nano400>,<audit>,<TOPSPIN 3.2>,
      <user comment:
       ICON-NMR User ID: mariana
       data hash MD5: 64K
       E8 38 81 9F 4B DA 00 72 2D F4 CB CC 44 AE 38 37>)
(   3,<2021-02-13 02:05:24.371 +0000>,<nmr>,<nano400>,<proc1d>,<TOPSPIN 3.2>,
      <Start of raw data processing
       ef LB = 0.3 FT_mod = 6 PKNL = 1 SI = 64K 
       data hash MD5: 64K
       07 E7 5B F5 62 D6 55 34 C7 79 B9 EE 15 8C 79 DD>)
(   4,<2021-02-13 02:05:24.778 +0000>,<nmr>,<nano400>,<proc1d>,<TOPSPIN 3.2>,
      <apk 
       data hash MD5: 64K
       EF 0F 69 86 99 20 FE DF 10 2E 4A 74 A5 BB 23 DD>)
(   5,<2021-02-13 02:05:24.941 +0000>,<nmr>,<nano400>,<proc1d>,<TOPSPIN 3.2>,
      <abs ABSG = 5 
       data hash MD5: 64K
       AF E5 E5 0E D1 60 09 BE 61 EF 2F 59 38 CC F7 77>)
##END=

$$ hash MD5
$$ 5E 49 38 CB 6E BC 89 80 EB 0E FA 38 14 61 EE 03
