# Supplementary material for: Dual-Acting Vitamin B3‑Melanostatin Neuropeptide Hybrids as Potent Modulators of the Dopamine D2 Receptors with Neuroprotective Activity
Source: J Med Chem. 2026 Jun 18;69(13):15597–613. doi: 10.1021/acs.jmedchem.6c00697 (PMC13370884; doi:10.1021/acs.jmedchem.6c00697)
Supplement: Supplementary file 2 [file jm6c00697_si_002.zip › NMR/Compound 4a/1H/pdata/1/peaklist.xml]

<?xml version="1.0" encoding="UTF-8"?>
<PeakList>
  <PeakList1D>
    <PeakList1DHeader creator="nmr" date="2021-02-13T02:05:25.013+00:00" expNo="1" name="EB_BL_056" owner="" procNo="1" source="C:/Bruker/TopSpin3.2/QORG/data/mariana/nmr">
      <PeakPickDetails>F1=16.187929ppm, F2=-3.837113ppm, MI=0.00cm, MAXI=10000.00cm, PC=1.000
      </PeakPickDetails>
    </PeakList1DHeader>
    <Peak1D F1="15.385753" intensity="1.247445e-003" type="0"/>
    <Peak1D F1="10.591355" intensity="1.247462e-003" type="0"/>
    <Peak1D F1="10.464067" intensity="1.314021e-003" type="0"/>
    <Peak1D F1="10.417642" intensity="1.690897e-003" type="0"/>
    <Peak1D F1="10.380643" intensity="1.586226e-003" type="0"/>
    <Peak1D F1="10.370830" intensity="1.514873e-003" type="0"/>
    <Peak1D F1="10.358532" intensity="1.523080e-003" type="0"/>
    <Peak1D F1="10.341451" intensity="1.904808e-003" type="0"/>
    <Peak1D F1="10.316534" intensity="1.726334e-003" type="0"/>
    <Peak1D F1="10.297253" intensity="1.827457e-003" type="0"/>
    <Peak1D F1="10.269670" intensity="1.835295e-003" type="0"/>
    <Peak1D F1="10.223966" intensity="2.006412e-003" type="0"/>
    <Peak1D F1="10.212006" intensity="2.052550e-003" type="0"/>
    <Peak1D F1="10.169563" intensity="2.207940e-003" type="0"/>
    <Peak1D F1="10.124322" intensity="2.240114e-003" type="0"/>
    <Peak1D F1="10.103838" intensity="2.244698e-003" type="0"/>
    <Peak1D F1="10.086504" intensity="2.300457e-003" type="0"/>
    <Peak1D F1="10.065669" intensity="2.744431e-003" type="0"/>
    <Peak1D F1="9.984141" intensity="2.979473e-003" type="0"/>
    <Peak1D F1="9.964241" intensity="3.106657e-003" type="0"/>
    <Peak1D F1="9.902222" intensity="2.905004e-003" type="0"/>
    <Peak1D F1="9.847399" intensity="3.598829e-003" type="0"/>
    <Peak1D F1="9.829343" intensity="3.348487e-003" type="0"/>
    <Peak1D F1="9.815105" intensity="3.273367e-003" type="0"/>
    <Peak1D F1="9.799641" intensity="3.600328e-003" type="0"/>
    <Peak1D F1="9.736823" intensity="3.863482e-003" type="0"/>
    <Peak1D F1="9.654728" intensity="4.201683e-003" type="0"/>
    <Peak1D F1="9.578665" intensity="4.680098e-003" type="0"/>
    <Peak1D F1="9.545986" intensity="5.088664e-003" type="0"/>
    <Peak1D F1="9.483681" intensity="5.902630e-003" type="0"/>
    <Peak1D F1="9.372293" intensity="7.121879e-003" type="0"/>
    <Peak1D F1="9.303084" intensity="7.630626e-003" type="0"/>
    <Peak1D F1="9.232305" intensity="8.669728e-003" type="0"/>
    <Peak1D F1="9.171924" intensity="1.080002e-002" type="0"/>
    <Peak1D F1="9.015682" intensity="2.284984e-002" type="0"/>
    <Peak1D F1="8.914873" intensity="5.205059e-001" type="0"/>
    <Peak1D F1="8.900758" intensity="8.634088e-001" type="0"/>
    <Peak1D F1="8.886397" intensity="3.943990e-001" type="0"/>
    <Peak1D F1="8.781162" intensity="6.695449e-003" type="0"/>
    <Peak1D F1="8.767077" intensity="9.284493e-003" type="0"/>
    <Peak1D F1="8.751368" intensity="5.142520e-003" type="0"/>
    <Peak1D F1="8.730367" intensity="3.611574e-003" type="0"/>
    <Peak1D F1="8.585763" intensity="2.382360e-002" type="0"/>
    <Peak1D F1="8.366763" intensity="4.484249e-002" type="0"/>
    <Peak1D F1="8.316732" intensity="2.667420e+000" type="0"/>
    <Peak1D F1="8.266621" intensity="6.888728e-002" type="0"/>
    <Peak1D F1="8.162919" intensity="1.447270e+000" type="0"/>
    <Peak1D F1="8.042012" intensity="6.592907e-003" type="0"/>
    <Peak1D F1="7.634675" intensity="6.124461e-003" type="0"/>
    <Peak1D F1="7.615831" intensity="6.260432e-003" type="0"/>
    <Peak1D F1="7.505123" intensity="9.985175e-003" type="0"/>
    <Peak1D F1="7.453186" intensity="1.376258e-002" type="0"/>
    <Peak1D F1="7.445566" intensity="1.270394e-002" type="0"/>
    <Peak1D F1="7.437247" intensity="1.344317e-002" type="0"/>
    <Peak1D F1="7.429703" intensity="1.397903e-002" type="0"/>
    <Peak1D F1="7.371788" intensity="1.285425e-002" type="0"/>
    <Peak1D F1="7.339689" intensity="1.417597e-002" type="0"/>
    <Peak1D F1="7.305029" intensity="1.416575e-002" type="0"/>
    <Peak1D F1="7.245903" intensity="1.583941e-002" type="0"/>
    <Peak1D F1="7.210762" intensity="1.773585e-002" type="0"/>
    <Peak1D F1="7.126911" intensity="1.880980e-002" type="0"/>
    <Peak1D F1="7.086319" intensity="1.991900e-002" type="0"/>
    <Peak1D F1="7.049636" intensity="1.890540e-002" type="0"/>
    <Peak1D F1="7.004073" intensity="1.920101e-002" type="0"/>
    <Peak1D F1="6.981058" intensity="1.919598e-002" type="0"/>
    <Peak1D F1="6.963377" intensity="1.949130e-002" type="0"/>
    <Peak1D F1="6.909511" intensity="2.021894e-002" type="0"/>
    <Peak1D F1="6.873899" intensity="2.292803e-002" type="0"/>
    <Peak1D F1="6.857353" intensity="2.055350e-002" type="0"/>
    <Peak1D F1="6.852439" intensity="2.029642e-002" type="0"/>
    <Peak1D F1="6.819870" intensity="2.053066e-002" type="0"/>
    <Peak1D F1="6.775120" intensity="2.083512e-002" type="0"/>
    <Peak1D F1="6.756638" intensity="2.136316e-002" type="0"/>
    <Peak1D F1="6.731928" intensity="2.138200e-002" type="0"/>
    <Peak1D F1="6.699873" intensity="2.104078e-002" type="0"/>
    <Peak1D F1="6.686997" intensity="2.096091e-002" type="0"/>
    <Peak1D F1="6.659967" intensity="2.093900e-002" type="0"/>
    <Peak1D F1="6.620718" intensity="2.100045e-002" type="0"/>
    <Peak1D F1="6.570000" intensity="2.850901e-002" type="0"/>
    <Peak1D F1="6.348959" intensity="1.726131e-002" type="0"/>
    <Peak1D F1="6.316362" intensity="1.638014e-002" type="0"/>
    <Peak1D F1="6.276171" intensity="1.547884e-002" type="0"/>
    <Peak1D F1="6.197489" intensity="1.305074e-002" type="0"/>
    <Peak1D F1="6.122685" intensity="1.097335e-002" type="0"/>
    <Peak1D F1="6.055599" intensity="8.724699e-003" type="0"/>
    <Peak1D F1="6.040805" intensity="8.387852e-003" type="0"/>
    <Peak1D F1="6.008524" intensity="7.326591e-003" type="0"/>
    <Peak1D F1="5.988631" intensity="6.803374e-003" type="0"/>
    <Peak1D F1="5.978008" intensity="6.253195e-003" type="0"/>
    <Peak1D F1="5.844189" intensity="3.822531e-003" type="0"/>
    <Peak1D F1="5.765079" intensity="2.704298e-003" type="0"/>
    <Peak1D F1="5.762341" intensity="2.765781e-003" type="0"/>
    <Peak1D F1="5.751098" intensity="3.314649e-003" type="0"/>
    <Peak1D F1="5.701634" intensity="2.045892e-003" type="0"/>
    <Peak1D F1="5.667174" intensity="1.773285e-003" type="0"/>
    <Peak1D F1="5.638635" intensity="1.430803e-003" type="0"/>
    <Peak1D F1="5.623150" intensity="1.311015e-003" type="0"/>
    <Peak1D F1="4.597890" intensity="1.177471e-003" type="0"/>
    <Peak1D F1="4.501718" intensity="1.666785e-003" type="0"/>
    <Peak1D F1="4.452110" intensity="2.482076e-003" type="0"/>
    <Peak1D F1="4.434014" intensity="2.963885e-003" type="0"/>
    <Peak1D F1="4.416672" intensity="3.282080e-003" type="0"/>
    <Peak1D F1="4.399580" intensity="3.082397e-003" type="0"/>
    <Peak1D F1="4.325277" intensity="3.192988e-003" type="0"/>
    <Peak1D F1="4.239740" intensity="5.627954e-003" type="0"/>
    <Peak1D F1="4.224825" intensity="6.881837e-003" type="0"/>
    <Peak1D F1="4.196442" intensity="8.914401e-003" type="0"/>
    <Peak1D F1="4.179958" intensity="9.032140e-003" type="0"/>
    <Peak1D F1="4.102252" intensity="2.277112e-002" type="0"/>
    <Peak1D F1="4.066253" intensity="6.237546e-001" type="0"/>
    <Peak1D F1="4.051173" intensity="6.333148e-001" type="0"/>
    <Peak1D F1="4.022649" intensity="1.148960e+000" type="0"/>
    <Peak1D F1="4.007673" intensity="1.087082e+000" type="0"/>
    <Peak1D F1="3.973019" intensity="2.676992e-002" type="0"/>
    <Peak1D F1="3.966858" intensity="3.316905e-002" type="0"/>
    <Peak1D F1="3.957490" intensity="3.411677e-002" type="0"/>
    <Peak1D F1="3.930778" intensity="1.070930e+000" type="0"/>
    <Peak1D F1="3.916619" intensity="1.152576e+000" type="0"/>
    <Peak1D F1="3.887178" intensity="6.442307e-001" type="0"/>
    <Peak1D F1="3.873106" intensity="5.889151e-001" type="0"/>
    <Peak1D F1="3.844204" intensity="1.794944e-002" type="0"/>
    <Peak1D F1="3.834944" intensity="8.718510e-002" type="0"/>
    <Peak1D F1="3.813041" intensity="1.723846e-002" type="0"/>
    <Peak1D F1="3.802097" intensity="8.189764e-003" type="0"/>
    <Peak1D F1="3.783280" intensity="1.643614e-002" type="0"/>
    <Peak1D F1="3.769317" intensity="1.818488e-002" type="0"/>
    <Peak1D F1="3.754327" intensity="1.975078e-002" type="0"/>
    <Peak1D F1="3.702732" intensity="1.683523e-001" type="0"/>
    <Peak1D F1="3.668302" intensity="8.686057e-001" type="0"/>
    <Peak1D F1="3.653160" intensity="1.500000e+001" type="0"/>
    <Peak1D F1="3.618509" intensity="2.637270e-002" type="0"/>
    <Peak1D F1="3.602960" intensity="1.064969e-001" type="0"/>
    <Peak1D F1="3.512035" intensity="1.597894e-003" type="0"/>
    <Peak1D F1="3.500318" intensity="2.425447e-003" type="0"/>
    <Peak1D F1="3.466216" intensity="7.132171e-002" type="0"/>
    <Peak1D F1="3.412207" intensity="2.740183e-002" type="0"/>
    <Peak1D F1="3.394693" intensity="9.090685e-002" type="0"/>
    <Peak1D F1="3.377203" intensity="9.123978e-002" type="0"/>
    <Peak1D F1="3.359747" intensity="2.816209e-002" type="0"/>
    <Peak1D F1="3.172514" intensity="1.372958e-002" type="0"/>
    <Peak1D F1="3.135954" intensity="4.483456e-003" type="0"/>
    <Peak1D F1="3.123309" intensity="5.685994e-003" type="0"/>
    <Peak1D F1="3.117245" intensity="1.724522e-002" type="0"/>
    <Peak1D F1="3.105513" intensity="1.683818e-002" type="0"/>
    <Peak1D F1="3.099114" intensity="1.838537e-002" type="0"/>
    <Peak1D F1="3.087304" intensity="1.585835e-002" type="0"/>
    <Peak1D F1="3.081220" intensity="5.811578e-003" type="0"/>
    <Peak1D F1="3.069088" intensity="3.750429e-003" type="0"/>
    <Peak1D F1="2.693068" intensity="9.349743e-002" type="0"/>
    <Peak1D F1="2.684504" intensity="1.264241e-002" type="0"/>
    <Peak1D F1="2.679962" intensity="2.527714e-002" type="0"/>
    <Peak1D F1="2.675310" intensity="3.351575e-002" type="0"/>
    <Peak1D F1="2.670745" intensity="2.398540e-002" type="0"/>
    <Peak1D F1="2.556098" intensity="5.378221e-002" type="0"/>
    <Peak1D F1="2.552068" intensity="5.035291e-002" type="0"/>
    <Peak1D F1="2.528488" intensity="1.839010e-001" type="0"/>
    <Peak1D F1="2.515181" intensity="2.420610e+000" type="0"/>
    <Peak1D F1="2.510765" intensity="4.673623e+000" type="0"/>
    <Peak1D F1="2.506263" intensity="6.154195e+000" type="0"/>
    <Peak1D F1="2.501787" intensity="4.308782e+000" type="0"/>
    <Peak1D F1="2.497360" intensity="2.031916e+000" type="0"/>
    <Peak1D F1="2.460399" intensity="5.082790e-002" type="0"/>
    <Peak1D F1="2.456142" intensity="6.120436e-002" type="0"/>
    <Peak1D F1="2.337664" intensity="2.644999e-002" type="0"/>
    <Peak1D F1="2.333108" intensity="3.491527e-002" type="0"/>
    <Peak1D F1="2.328421" intensity="2.554645e-002" type="0"/>
    <Peak1D F1="2.324026" intensity="1.256519e-002" type="0"/>
    <Peak1D F1="2.302738" intensity="2.060247e-003" type="0"/>
    <Peak1D F1="2.286089" intensity="3.023901e-003" type="0"/>
    <Peak1D F1="2.271412" intensity="3.468562e-003" type="0"/>
    <Peak1D F1="2.256415" intensity="3.166478e-003" type="0"/>
    <Peak1D F1="2.237899" intensity="2.071191e-003" type="0"/>
    <Peak1D F1="2.221325" intensity="2.317363e-003" type="0"/>
    <Peak1D F1="2.184972" intensity="7.766272e-003" type="0"/>
    <Peak1D F1="2.159775" intensity="2.621846e-002" type="0"/>
    <Peak1D F1="2.142962" intensity="1.309267e-001" type="0"/>
    <Peak1D F1="2.125807" intensity="3.632459e-001" type="0"/>
    <Peak1D F1="2.108711" intensity="5.506854e-001" type="0"/>
    <Peak1D F1="2.094178" intensity="5.663239e-001" type="0"/>
    <Peak1D F1="2.077122" intensity="3.860558e-001" type="0"/>
    <Peak1D F1="2.060075" intensity="1.461133e-001" type="0"/>
    <Peak1D F1="2.043112" intensity="3.279055e-002" type="0"/>
    <Peak1D F1="1.988668" intensity="5.942948e-003" type="0"/>
    <Peak1D F1="1.962222" intensity="3.538620e-003" type="0"/>
    <Peak1D F1="1.942568" intensity="4.043525e-003" type="0"/>
    <Peak1D F1="1.930792" intensity="4.697676e-003" type="0"/>
    <Peak1D F1="1.910520" intensity="5.514061e-002" type="0"/>
    <Peak1D F1="1.358274" intensity="3.800741e-002" type="0"/>
    <Peak1D F1="1.311615" intensity="3.998075e-003" type="0"/>
    <Peak1D F1="1.300597" intensity="3.868266e-003" type="0"/>
    <Peak1D F1="1.293928" intensity="2.603539e-003" type="0"/>
    <Peak1D F1="1.260954" intensity="8.958829e-003" type="0"/>
    <Peak1D F1="1.237946" intensity="3.644780e-002" type="0"/>
    <Peak1D F1="1.200682" intensity="4.313400e-002" type="0"/>
    <Peak1D F1="1.182519" intensity="9.261943e-002" type="0"/>
    <Peak1D F1="1.164263" intensity="4.120168e-002" type="0"/>
    <Peak1D F1="1.148733" intensity="5.707287e-003" type="0"/>
    <Peak1D F1="1.138983" intensity="2.296850e-002" type="0"/>
    <Peak1D F1="1.130713" intensity="3.427117e-002" type="0"/>
    <Peak1D F1="1.121779" intensity="2.545494e-002" type="0"/>
    <Peak1D F1="1.110590" intensity="1.091713e-001" type="0"/>
    <Peak1D F1="1.093076" intensity="1.934658e-001" type="0"/>
    <Peak1D F1="1.075576" intensity="9.822268e-002" type="0"/>
    <Peak1D F1="1.058107" intensity="1.399310e-002" type="0"/>
    <Peak1D F1="1.054069" intensity="1.337252e-002" type="0"/>
    <Peak1D F1="1.049185" intensity="6.991986e-003" type="0"/>
    <Peak1D F1="1.032391" intensity="3.652214e-002" type="0"/>
    <Peak1D F1="1.024307" intensity="4.758736e-002" type="0"/>
    <Peak1D F1="1.014783" intensity="6.181201e-002" type="0"/>
    <Peak1D F1="0.982869" intensity="5.054499e+000" type="0"/>
    <Peak1D F1="0.974328" intensity="5.448335e+000" type="0"/>
    <Peak1D F1="0.965664" intensity="5.299006e+000" type="0"/>
    <Peak1D F1="0.957094" intensity="5.002195e+000" type="0"/>
    <Peak1D F1="0.933710" intensity="1.955743e-001" type="0"/>
    <Peak1D F1="0.924015" intensity="1.622015e-001" type="0"/>
    <Peak1D F1="0.916147" intensity="1.351790e-001" type="0"/>
    <Peak1D F1="0.907180" intensity="1.109872e-001" type="0"/>
    <Peak1D F1="0.883876" intensity="5.599112e-002" type="0"/>
    <Peak1D F1="0.870604" intensity="5.271235e-002" type="0"/>
    <Peak1D F1="0.855629" intensity="4.491132e-002" type="0"/>
    <Peak1D F1="0.844237" intensity="4.108637e-002" type="0"/>
    <Peak1D F1="0.823317" intensity="5.437517e-002" type="0"/>
    <Peak1D F1="0.814742" intensity="5.326344e-002" type="0"/>
    <Peak1D F1="0.806178" intensity="5.012067e-002" type="0"/>
    <Peak1D F1="0.797587" intensity="4.633856e-002" type="0"/>
    <Peak1D F1="0.750794" intensity="1.680468e-002" type="0"/>
    <Peak1D F1="0.583238" intensity="9.184372e-003" type="0"/>
    <Peak1D F1="0.567112" intensity="8.737248e-003" type="0"/>
    <Peak1D F1="0.553331" intensity="8.426626e-003" type="0"/>
    <Peak1D F1="0.445914" intensity="6.277860e-003" type="0"/>
    <Peak1D F1="0.391344" intensity="5.721311e-003" type="0"/>
    <Peak1D F1="0.337401" intensity="5.063247e-003" type="0"/>
    <Peak1D F1="0.315719" intensity="4.979523e-003" type="0"/>
    <Peak1D F1="0.309429" intensity="4.787461e-003" type="0"/>
    <Peak1D F1="0.275369" intensity="4.382177e-003" type="0"/>
    <Peak1D F1="0.242955" intensity="4.417889e-003" type="0"/>
    <Peak1D F1="0.066198" intensity="2.915198e-003" type="0"/>
    <Peak1D F1="0.031210" intensity="2.977535e-003" type="0"/>
    <Peak1D F1="0.001325" intensity="2.763725e-003" type="0"/>
    <Peak1D F1="-0.037962" intensity="2.485064e-003" type="0"/>
    <Peak1D F1="-0.083204" intensity="2.463854e-003" type="0"/>
    <Peak1D F1="-0.165133" intensity="2.346495e-003" type="0"/>
    <Peak1D F1="-0.210370" intensity="2.103452e-003" type="0"/>
    <Peak1D F1="-0.245456" intensity="1.786453e-003" type="0"/>
    <Peak1D F1="-0.318819" intensity="1.553715e-003" type="0"/>
    <Peak1D F1="-0.325771" intensity="1.504860e-003" type="0"/>
    <Peak1D F1="-0.339353" intensity="1.837809e-003" type="0"/>
    <Peak1D F1="-0.389668" intensity="1.494673e-003" type="0"/>
    <Peak1D F1="-0.445606" intensity="1.269747e-003" type="0"/>
    <Peak1D F1="-0.467835" intensity="1.414679e-003" type="0"/>
    <Peak1D F1="-0.490970" intensity="1.287266e-003" type="0"/>
    <Peak1D F1="-0.591426" intensity="1.252226e-003" type="0"/>
    <Peak1D F1="-3.137287" intensity="1.187060e-003" type="0"/>
    <Peak1D F1="-3.347104" intensity="1.308218e-003" type="0"/>
    <Peak1D F1="-3.462013" intensity="1.325183e-003" type="0"/>
    <Peak1D F1="-3.545948" intensity="1.317419e-003" type="0"/>
    <Peak1D F1="-3.615950" intensity="1.361495e-003" type="0"/>
    <Peak1D F1="-3.672619" intensity="1.287683e-003" type="0"/>
    <Peak1D F1="-3.734494" intensity="1.290827e-003" type="0"/>
  </PeakList1D>
</PeakList>
