# Supplementary material for: Dual-Acting Vitamin B3‑Melanostatin Neuropeptide Hybrids as Potent Modulators of the Dopamine D2 Receptors with Neuroprotective Activity
Source: J Med Chem. 2026 Jun 18;69(13):15597–613. doi: 10.1021/acs.jmedchem.6c00697 (PMC13370884; doi:10.1021/acs.jmedchem.6c00697)
Supplement: Supplementary file 2 [file jm6c00697_si_002.zip › NMR/Compound 4a/DEPT-135/pdata/1/auditp.txt]

##TITLE= Audit trail, TOPSPIN		Version 3.2
##JCAMPDX= 5.01
##ORIGIN= Bruker BioSpin GmbH
##OWNER= nmr
$$ C:/Bruker/TopSpin3.2/QORG/data/mariana/nmr/EB_BL_056/3/pdata/1/auditp.txt
##AUDIT TRAIL=  $$ (NUMBER, WHEN, WHO, WHERE, PROCESS, VERSION, WHAT)
(   1,<2021-02-13 04:06:31.919 +0000>,<nmr>,<nano400>,<go>,<TOPSPIN 3.2>,
      <created by zg
	started at 2021-02-13 03:34:56.237 +0000,
	POWCHK enabled, PULCHK disabled,
       configuration hash MD5:
       AC C4 9E FC 6D 88 84 CE FE 27 2C 44 37 5A A8 81
       data hash MD5: 64K
       8A 2D EC 48 47 83 A5 65 55 AD 82 2F B4 2E 55 E3>)
(   2,<2021-02-13 04:06:32.553 +0000>,<nmr>,<nano400>,<audit>,<TOPSPIN 3.2>,
      <user comment:
       ICON-NMR User ID: mariana
       data hash MD5: 64K
       8A 2D EC 48 47 83 A5 65 55 AD 82 2F B4 2E 55 E3>)
(   3,<2021-02-13 04:06:33.248 +0000>,<nmr>,<nano400>,<proc1d>,<TOPSPIN 3.2>,
      <Start of raw data processing
       ef LB = 1 FT_mod = 6 PKNL = 1 SI = 32K 
       data hash MD5: 32K
       1B 49 CC F4 D9 74 A3 F9 2C 62 1B 53 91 45 11 90>)
(   4,<2021-02-13 04:06:33.501 +0000>,<nmr>,<nano400>,<proc1d>,<TOPSPIN 3.2>,
      <apk 
       data hash MD5: 32K
       A2 4D 28 8F 8E 85 F9 99 7F 74 E8 AA 62 E0 75 EB>)
(   5,<2021-02-13 04:06:33.650 +0000>,<nmr>,<nano400>,<proc1d>,<TOPSPIN 3.2>,
      <abs ABSG = 5 
       data hash MD5: 32K
       E8 61 3A A2 A2 DC AF 4B AD 43 09 F0 E8 0C 81 72>)
##END=

$$ hash MD5
$$ C2 AE 5E EE 0A 1B 07 EA 04 62 CC 91 81 CA F8 33
