# Supplementary material for: Dual-Acting Vitamin B3‑Melanostatin Neuropeptide Hybrids as Potent Modulators of the Dopamine D2 Receptors with Neuroprotective Activity
Source: J Med Chem. 2026 Jun 18;69(13):15597–613. doi: 10.1021/acs.jmedchem.6c00697 (PMC13370884; doi:10.1021/acs.jmedchem.6c00697)
Supplement: Supplementary file 2 [file jm6c00697_si_002.zip › NMR/Compound 4a/DEPT-135/pdata/1/intrng]

P 0
174.838909   174.355815
149.968747   149.638531
117.534192   116.898220
79.779488   79.418697
64.228758   63.916887
58.529473   57.985228
57.979113   57.453213
52.555009   52.047454
40.820108   40.557158
40.551043   40.171906
40.165791   39.584855
37.823703   37.224422
31.445641   30.760748
30.522259   29.837366
18.854625   18.243114
18.236998   17.760020
13.240952   12.757858
2.313246   1.860728
-0.138914   -0.579202
-0.609778   -1.037835
-1.043951   -2.615534
-2.976326   -3.587837
-3.807981   -4.694673
-4.700788   -5.183882
