# Supplementary material for: Dual-Acting Vitamin B3‑Melanostatin Neuropeptide Hybrids as Potent Modulators of the Dopamine D2 Receptors with Neuroprotective Activity
Source: J Med Chem. 2026 Jun 18;69(13):15597–613. doi: 10.1021/acs.jmedchem.6c00697 (PMC13370884; doi:10.1021/acs.jmedchem.6c00697)
Supplement: Supplementary file 2 [file jm6c00697_si_002.zip › NMR/Compound 4a/DEPT-135/pdata/1/parm.txt]

Current Data Parameters
NAME          EB_BL_056              
EXPNO                 3              
PROCNO                1              

F2 - Acquisition Parameters
Date_          20210213              
Time               4.06              
INSTRUM           spect              
PROBHD   5 mm PADUL 13C              
PULPROG       deptsp135              
TD                65536              
SOLVENT            DMSO              
NS                  512              
DS                    4              
SWH           20161.291 Hz           
FIDRES         0.307637 Hz           
AQ            1.6252928 sec          
RG               212.73              
DW               24.800 usec         
DE                 6.50 usec         
TE                298.2 K            
CNST2       145.0000000              
D1           2.00000000 sec          
D2           0.00344828 sec          
D12          0.00002000 sec          
TD0                   1              

======== CHANNEL f1 ========
SFO1        100.6248415 MHz          
NUC1                13C              
P1                 9.00 usec         
P13             2000.00 usec         
PLW0     0 W            
PLW1        50.00000000 W            
SPNAM[5]    Crp60comp.4              
SPOAL5            0.500              
SPOFFS5  0 Hz           
SPW5         6.18790007 W            

======== CHANNEL f2 ========
SFO2        400.1412797 MHz          
NUC2                 1H              
CPDPRG[2        waltz16              
P3                 9.00 usec         
P4                18.00 usec         
PCPD2             90.00 usec         
PLW2        25.00000000 W            
PLW12        0.25000000 W            

F2 - Processing parameters
SI                32768              
SF          100.6152830 MHz          
WDW                  EM              
SSB      0              
LB                 1.00 Hz           
GB       0              
PC                 1.40              
