# Supplementary material for: Dual-Acting Vitamin B3‑Melanostatin Neuropeptide Hybrids as Potent Modulators of the Dopamine D2 Receptors with Neuroprotective Activity
Source: J Med Chem. 2026 Jun 18;69(13):15597–613. doi: 10.1021/acs.jmedchem.6c00697 (PMC13370884; doi:10.1021/acs.jmedchem.6c00697)
Supplement: Supplementary file 2 [file jm6c00697_si_002.zip › NMR/Compound 4a/DEPT-135/pdata/1/peaklist.xml]

<?xml version="1.0" encoding="UTF-8"?>
<PeakList>
  <PeakList1D>
    <PeakList1DHeader creator="nmr" date="2021-02-13T04:06:33.720+00:00" expNo="3" name="EB_BL_056" owner="" procNo="1" source="C:/Bruker/TopSpin3.2/QORG/data/mariana/nmr">
      <PeakPickDetails>F1=195.190002ppm, F2=-5.189997ppm, MI=0.00cm, MAXI=10000.00cm, PC=1.400
      </PeakPickDetails>
    </PeakList1DHeader>
    <Peak1D F1="79.642700" intensity="9.635528e-001" type="0"/>
    <Peak1D F1="57.731247" intensity="8.713278e+000" type="0"/>
    <Peak1D F1="52.264160" intensity="1.500000e+001" type="0"/>
    <Peak1D F1="41.020927" intensity="-1.067313e+001" type="0"/>
    <Peak1D F1="40.645599" intensity="1.233679e+000" type="0"/>
    <Peak1D F1="40.436481" intensity="2.540279e+000" type="0"/>
    <Peak1D F1="40.226833" intensity="3.790711e+000" type="0"/>
    <Peak1D F1="40.017666" intensity="2.497121e+000" type="0"/>
    <Peak1D F1="39.808022" intensity="1.313405e+000" type="0"/>
    <Peak1D F1="30.267515" intensity="8.861677e+000" type="0"/>
    <Peak1D F1="18.518831" intensity="1.084893e+001" type="0"/>
    <Peak1D F1="18.026207" intensity="1.157073e+001" type="0"/>
  </PeakList1D>
</PeakList>
