# Supplementary material for: Dual-Acting Vitamin B3‑Melanostatin Neuropeptide Hybrids as Potent Modulators of the Dopamine D2 Receptors with Neuroprotective Activity
Source: J Med Chem. 2026 Jun 18;69(13):15597–613. doi: 10.1021/acs.jmedchem.6c00697 (PMC13370884; doi:10.1021/acs.jmedchem.6c00697)
Supplement: Supplementary file 2 [file jm6c00697_si_002.zip › NMR/Compound 4d/13C/audita.txt]

##TITLE= Audit trail, TOPSPIN		Version 3.2
##JCAMPDX= 5.01
##ORIGIN= Bruker BioSpin GmbH
##OWNER= nmr
$$ C:/Bruker/TopSpin3.2/QORG/data/mariana/nmr/EB_BL__043_1/2/audita.txt
##AUDIT TRAIL=  $$ (NUMBER, WHEN, WHO, WHERE, PROCESS, VERSION, WHAT)
(   1,<2021-01-15 17:08:02.689 +0000>,<nmr>,<nano400>,<go>,<TOPSPIN 3.2>,
      <created by zg
	started at 2021-01-15 16:09:18.784 +0000,
	POWCHK enabled, PULCHK disabled,
       configuration hash MD5:
       AC C4 9E FC 6D 88 84 CE FE 27 2C 44 37 5A A8 81
       data hash MD5: 64K
       DD 29 5D 92 FA 63 DA E0 AB 47 2E AB 7A E0 39 E1>)
(   2,<2021-01-15 17:08:03.315 +0000>,<nmr>,<nano400>,<audit>,<TOPSPIN 3.2>,
      <user comment:
       ICON-NMR User ID: mariana
       data hash MD5: 64K
       DD 29 5D 92 FA 63 DA E0 AB 47 2E AB 7A E0 39 E1>)
##END=

$$ hash MD5
$$ 6F 4B 65 0E F4 A7 E5 FC 36 03 28 B1 44 39 C1 DA
