# Supplementary material for: Dual-Acting Vitamin B3‑Melanostatin Neuropeptide Hybrids as Potent Modulators of the Dopamine D2 Receptors with Neuroprotective Activity
Source: J Med Chem. 2026 Jun 18;69(13):15597–613. doi: 10.1021/acs.jmedchem.6c00697 (PMC13370884; doi:10.1021/acs.jmedchem.6c00697)
Supplement: Supplementary file 2 [file jm6c00697_si_002.zip › NMR/Compound 4d/13C/pdata/1/auditp.txt]

##TITLE= Audit trail, TOPSPIN		Version 3.2
##JCAMPDX= 5.01
##ORIGIN= Bruker BioSpin GmbH
##OWNER= nmr
$$ C:/Bruker/TopSpin3.2/QORG/data/mariana/nmr/EB_BL__043_1/2/pdata/1/auditp.txt
##AUDIT TRAIL=  $$ (NUMBER, WHEN, WHO, WHERE, PROCESS, VERSION, WHAT)
(   1,<2021-01-15 17:08:02.689 +0000>,<nmr>,<nano400>,<go>,<TOPSPIN 3.2>,
      <created by zg
	started at 2021-01-15 16:09:18.784 +0000,
	POWCHK enabled, PULCHK disabled,
       configuration hash MD5:
       AC C4 9E FC 6D 88 84 CE FE 27 2C 44 37 5A A8 81
       data hash MD5: 64K
       DD 29 5D 92 FA 63 DA E0 AB 47 2E AB 7A E0 39 E1>)
(   2,<2021-01-15 17:08:03.315 +0000>,<nmr>,<nano400>,<audit>,<TOPSPIN 3.2>,
      <user comment:
       ICON-NMR User ID: mariana
       data hash MD5: 64K
       DD 29 5D 92 FA 63 DA E0 AB 47 2E AB 7A E0 39 E1>)
(   3,<2021-01-15 17:08:03.970 +0000>,<nmr>,<nano400>,<proc1d>,<TOPSPIN 3.2>,
      <Start of raw data processing
       ef LB = 1 FT_mod = 6 PKNL = 1 SI = 32K 
       data hash MD5: 32K
       74 E6 F6 3B 47 32 44 40 AC 04 EB 50 D7 F6 DB 74>)
(   4,<2021-01-15 17:08:04.256 +0000>,<nmr>,<nano400>,<proc1d>,<TOPSPIN 3.2>,
      <apk 
       data hash MD5: 32K
       45 F9 95 AA 4E 14 2A 6B FD 23 60 4C 96 40 54 6B>)
(   5,<2021-01-15 17:08:04.400 +0000>,<nmr>,<nano400>,<proc1d>,<TOPSPIN 3.2>,
      <abs ABSG = 5 
       data hash MD5: 32K
       83 54 A2 7E DA 60 5C F1 63 99 C1 05 F0 64 D0 19>)
##END=

$$ hash MD5
$$ C6 57 26 E2 7A 50 35 CF CB A2 6D 83 9E 95 F1 B6
