# Supplementary material for: Dual-Acting Vitamin B3‑Melanostatin Neuropeptide Hybrids as Potent Modulators of the Dopamine D2 Receptors with Neuroprotective Activity
Source: J Med Chem. 2026 Jun 18;69(13):15597–613. doi: 10.1021/acs.jmedchem.6c00697 (PMC13370884; doi:10.1021/acs.jmedchem.6c00697)
Supplement: Supplementary file 2 [file jm6c00697_si_002.zip › NMR/Compound 4d/13C/pdata/1/parm.txt]

Current Data Parameters
NAME       EB_BL__043_1              
EXPNO                 2              
PROCNO                1              

F2 - Acquisition Parameters
Date_          20210115              
Time              17.08              
INSTRUM           spect              
PROBHD   5 mm PADUL 13C              
PULPROG          zgpg30              
TD                65536              
SOLVENT            DMSO              
NS                 1024              
DS                    4              
SWH           24038.461 Hz           
FIDRES         0.366798 Hz           
AQ            1.3631488 sec          
RG               212.73              
DW               20.800 usec         
DE                 6.50 usec         
TE                298.2 K            
D1           2.00000000 sec          
D11          0.03000000 sec          
TD0                   1              

======== CHANNEL f1 ========
SFO1        100.6253441 MHz          
NUC1                13C              
P1                 9.00 usec         
PLW1        50.00000000 W            

======== CHANNEL f2 ========
SFO2        400.1416006 MHz          
NUC2                 1H              
CPDPRG[2        waltz16              
PCPD2             90.00 usec         
PLW2        25.00000000 W            
PLW12        0.25000000 W            
PLW13        0.20250000 W            

F2 - Processing parameters
SI                32768              
SF          100.6152830 MHz          
WDW                  EM              
SSB      0              
LB                 1.00 Hz           
GB       0              
PC                 1.40              
