# Supplementary material for: Dual-Acting Vitamin B3‑Melanostatin Neuropeptide Hybrids as Potent Modulators of the Dopamine D2 Receptors with Neuroprotective Activity
Source: J Med Chem. 2026 Jun 18;69(13):15597–613. doi: 10.1021/acs.jmedchem.6c00697 (PMC13370884; doi:10.1021/acs.jmedchem.6c00697)
Supplement: Supplementary file 2 [file jm6c00697_si_002.zip › NMR/Compound 4d/13C/pdata/1/peaklist.xml]

<?xml version="1.0" encoding="UTF-8"?>
<PeakList>
  <PeakList1D>
    <PeakList1DHeader creator="nmr" date="2021-01-15T17:08:04.468+00:00" expNo="2" name="EB_BL__043_1" owner="" procNo="1" source="C:/Bruker/TopSpin3.2/QORG/data/mariana/nmr">
      <PeakPickDetails>F1=219.452896ppm, F2=-19.461718ppm, MI=0.00cm, MAXI=10000.00cm, PC=1.400
      </PeakPickDetails>
    </PeakList1DHeader>
    <Peak1D F1="172.844254" intensity="1.159004e+001" type="0"/>
    <Peak1D F1="169.351074" intensity="1.170081e+001" type="0"/>
    <Peak1D F1="159.139740" intensity="6.258841e-001" type="0"/>
    <Peak1D F1="158.831055" intensity="1.912928e+000" type="0"/>
    <Peak1D F1="158.521545" intensity="1.868727e+000" type="0"/>
    <Peak1D F1="158.211700" intensity="6.590309e-001" type="0"/>
    <Peak1D F1="122.130226" intensity="3.986568e-001" type="0"/>
    <Peak1D F1="119.149101" intensity="1.099106e+000" type="0"/>
    <Peak1D F1="116.170944" intensity="1.127535e+000" type="0"/>
    <Peak1D F1="113.193977" intensity="4.068201e-001" type="0"/>
    <Peak1D F1="79.650871" intensity="1.398921e+000" type="0"/>
    <Peak1D F1="52.447079" intensity="1.438075e+001" type="0"/>
    <Peak1D F1="51.115688" intensity="1.000829e+001" type="0"/>
    <Peak1D F1="48.124172" intensity="1.216155e+001" type="0"/>
    <Peak1D F1="40.641174" intensity="1.262059e+001" type="0"/>
    <Peak1D F1="40.586262" intensity="9.360918e+000" type="0"/>
    <Peak1D F1="40.377041" intensity="2.673881e+001" type="0"/>
    <Peak1D F1="40.168179" intensity="5.322490e+001" type="0"/>
    <Peak1D F1="39.959198" intensity="6.230868e+001" type="0"/>
    <Peak1D F1="39.750690" intensity="5.272596e+001" type="0"/>
    <Peak1D F1="39.541798" intensity="2.640758e+001" type="0"/>
    <Peak1D F1="39.332863" intensity="8.647551e+000" type="0"/>
    <Peak1D F1="23.857813" intensity="1.377673e+001" type="0"/>
    <Peak1D F1="22.924610" intensity="1.500000e+001" type="0"/>
    <Peak1D F1="22.500416" intensity="1.463125e+001" type="0"/>
    <Peak1D F1="17.134781" intensity="1.407461e+001" type="0"/>
  </PeakList1D>
</PeakList>
