# Supplementary material for: Dual-Acting Vitamin B3‑Melanostatin Neuropeptide Hybrids as Potent Modulators of the Dopamine D2 Receptors with Neuroprotective Activity
Source: J Med Chem. 2026 Jun 18;69(13):15597–613. doi: 10.1021/acs.jmedchem.6c00697 (PMC13370884; doi:10.1021/acs.jmedchem.6c00697)
Supplement: Supplementary file 2 [file jm6c00697_si_002.zip › NMR/Compound 4d/13C/scon2]

##TITLE= Parameter file, TOPSPIN		Version 3.2
##JCAMPDX= 5.0
##DATATYPE= Parameter Values
##NPOINTS= 1	$$ modification sequence number
##ORIGIN= Bruker BioSpin GmbH
##OWNER= nmr
$$ 2021-01-15 16:09:18.294 +0000  nmr@nano400
$$ C:/Bruker/TopSpin3.2/QORG/data/mariana/nmr/EB_BL__043_1/2/scon2
$$ process C:\Bruker\TopSpin3.2.6\prog\mod\go.exe
##$BLKTR= (0..19)
3 3 3 3 3 3 3 3 3 3 3 3 3 3 3 3 3 3 3 3
##$DE1= 4.5
##$DEADC= 0.5
##$DEPA= 4.5
##$DERX= 1.5
##$FILCOR= 0
##$GRADCHAN= 0
##$GRADPRE= (0..1)
10 10
##$HD_BLKTR= (0..19)
1 1 1 1 1 1 1 1 1 1 1 1 1 1 1 1 1 1 1 1
##$HD_DE1= 5
##$HD_DEADC= 0
##$HD_DEPA= 2.5
##$HD_DERX= 0
##END=
