# Supplementary material for: Dual-Acting Vitamin B3‑Melanostatin Neuropeptide Hybrids as Potent Modulators of the Dopamine D2 Receptors with Neuroprotective Activity
Source: J Med Chem. 2026 Jun 18;69(13):15597–613. doi: 10.1021/acs.jmedchem.6c00697 (PMC13370884; doi:10.1021/acs.jmedchem.6c00697)
Supplement: Supplementary file 2 [file jm6c00697_si_002.zip › NMR/Compound 4d/1H/pdata/1/auditp.txt]

##TITLE= Audit trail, TOPSPIN		Version 3.2
##JCAMPDX= 5.01
##ORIGIN= Bruker BioSpin GmbH
##OWNER= nmr
$$ C:/Bruker/TopSpin3.2/QORG/data/mariana/nmr/EB_BL__043_1/1/pdata/1/auditp.txt
##AUDIT TRAIL=  $$ (NUMBER, WHEN, WHO, WHERE, PROCESS, VERSION, WHAT)
(   1,<2021-01-15 16:07:15.006 +0000>,<nmr>,<nano400>,<go>,<TOPSPIN 3.2>,
      <created by zg
	started at 2021-01-15 16:05:41.466 +0000,
	POWCHK enabled, PULCHK disabled,
       configuration hash MD5:
       AC C4 9E FC 6D 88 84 CE FE 27 2C 44 37 5A A8 81
       data hash MD5: 64K
       FA 5B B6 26 C7 6E ED 03 42 D6 5B F0 0E 7D D8 8C>)
(   2,<2021-01-15 16:07:15.681 +0000>,<nmr>,<nano400>,<audit>,<TOPSPIN 3.2>,
      <user comment:
       ICON-NMR User ID: mariana
       data hash MD5: 64K
       FA 5B B6 26 C7 6E ED 03 42 D6 5B F0 0E 7D D8 8C>)
(   3,<2021-01-15 16:07:16.270 +0000>,<nmr>,<nano400>,<proc1d>,<TOPSPIN 3.2>,
      <Start of raw data processing
       ef LB = 0.3 FT_mod = 6 PKNL = 1 SI = 64K 
       data hash MD5: 64K
       22 5E B7 5F 83 60 C1 F2 28 7F 79 E1 FF 0D A0 2C>)
(   4,<2021-01-15 16:07:16.652 +0000>,<nmr>,<nano400>,<proc1d>,<TOPSPIN 3.2>,
      <apk 
       data hash MD5: 64K
       28 E3 BF 15 F0 D1 2D 98 EF EA 13 7D BF 16 67 98>)
(   5,<2021-01-15 16:07:16.825 +0000>,<nmr>,<nano400>,<proc1d>,<TOPSPIN 3.2>,
      <abs ABSG = 5 
       data hash MD5: 64K
       4E 3D 1D 7A F7 3C 25 46 CE FA 12 87 BE 53 76 B7>)
##END=

$$ hash MD5
$$ 27 53 3B 9F 00 0D 6A 52 99 7D 5C 3C 05 8D B0 37
