# Supplementary material for: Dual-Acting Vitamin B3‑Melanostatin Neuropeptide Hybrids as Potent Modulators of the Dopamine D2 Receptors with Neuroprotective Activity
Source: J Med Chem. 2026 Jun 18;69(13):15597–613. doi: 10.1021/acs.jmedchem.6c00697 (PMC13370884; doi:10.1021/acs.jmedchem.6c00697)
Supplement: Supplementary file 2 [file jm6c00697_si_002.zip › NMR/Compound 4d/1H/pdata/1/peaklist.xml]

<?xml version="1.0" encoding="UTF-8"?>
<PeakList>
  <PeakList1D>
    <PeakList1DHeader creator="nmr" date="2021-01-15T16:07:16.917+00:00" expNo="1" name="EB_BL__043_1" owner="" procNo="1" source="C:/Bruker/TopSpin3.2/QORG/data/mariana/nmr">
      <PeakPickDetails>F1=16.187929ppm, F2=-3.837113ppm, MI=0.00cm, MAXI=10000.00cm, PC=1.000
      </PeakPickDetails>
    </PeakList1DHeader>
    <Peak1D F1="15.560329" intensity="1.155208e-003" type="0"/>
    <Peak1D F1="15.333323" intensity="1.150320e-003" type="0"/>
    <Peak1D F1="9.826912" intensity="1.067584e-003" type="0"/>
    <Peak1D F1="9.505424" intensity="1.103376e-003" type="0"/>
    <Peak1D F1="9.446370" intensity="1.108224e-003" type="0"/>
    <Peak1D F1="9.369898" intensity="1.102102e-003" type="0"/>
    <Peak1D F1="9.361350" intensity="1.128046e-003" type="0"/>
    <Peak1D F1="9.326939" intensity="1.304041e-003" type="0"/>
    <Peak1D F1="9.314331" intensity="1.222153e-003" type="0"/>
    <Peak1D F1="9.296476" intensity="1.536294e-003" type="0"/>
    <Peak1D F1="9.271660" intensity="1.502658e-003" type="0"/>
    <Peak1D F1="9.238648" intensity="2.014350e-003" type="0"/>
    <Peak1D F1="9.216812" intensity="1.980051e-003" type="0"/>
    <Peak1D F1="9.152781" intensity="2.164763e-003" type="0"/>
    <Peak1D F1="9.092721" intensity="6.775774e-003" type="0"/>
    <Peak1D F1="9.074537" intensity="8.668409e-003" type="0"/>
    <Peak1D F1="9.026803" intensity="3.040603e-002" type="0"/>
    <Peak1D F1="8.976821" intensity="1.269221e+000" type="0"/>
    <Peak1D F1="8.959764" intensity="1.272944e+000" type="0"/>
    <Peak1D F1="8.859846" intensity="9.397245e-003" type="0"/>
    <Peak1D F1="8.841928" intensity="8.930026e-003" type="0"/>
    <Peak1D F1="8.823873" intensity="5.306571e-003" type="0"/>
    <Peak1D F1="8.807636" intensity="5.123588e-003" type="0"/>
    <Peak1D F1="8.769175" intensity="4.420277e-003" type="0"/>
    <Peak1D F1="8.763850" intensity="4.449010e-003" type="0"/>
    <Peak1D F1="8.748288" intensity="4.564795e-003" type="0"/>
    <Peak1D F1="8.701977" intensity="4.210222e-003" type="0"/>
    <Peak1D F1="8.670112" intensity="4.059056e-003" type="0"/>
    <Peak1D F1="8.647783" intensity="4.220772e-003" type="0"/>
    <Peak1D F1="8.635810" intensity="4.566648e-003" type="0"/>
    <Peak1D F1="8.621220" intensity="4.683068e-003" type="0"/>
    <Peak1D F1="8.591614" intensity="8.379448e-003" type="0"/>
    <Peak1D F1="8.486367" intensity="9.576177e-003" type="0"/>
    <Peak1D F1="8.372473" intensity="3.464665e-002" type="0"/>
    <Peak1D F1="8.322498" intensity="7.048910e-001" type="0"/>
    <Peak1D F1="8.255762" intensity="2.734803e+000" type="0"/>
    <Peak1D F1="8.047885" intensity="1.478393e-002" type="0"/>
    <Peak1D F1="7.975019" intensity="7.863537e-003" type="0"/>
    <Peak1D F1="7.919696" intensity="5.950526e-003" type="0"/>
    <Peak1D F1="7.889087" intensity="5.214351e-003" type="0"/>
    <Peak1D F1="7.882766" intensity="5.210953e-003" type="0"/>
    <Peak1D F1="7.846583" intensity="4.724944e-003" type="0"/>
    <Peak1D F1="7.826179" intensity="4.054080e-003" type="0"/>
    <Peak1D F1="7.744434" intensity="3.460635e-003" type="0"/>
    <Peak1D F1="7.718364" intensity="3.109048e-003" type="0"/>
    <Peak1D F1="7.701810" intensity="2.892146e-003" type="0"/>
    <Peak1D F1="7.683600" intensity="3.113748e-003" type="0"/>
    <Peak1D F1="7.666090" intensity="2.960377e-003" type="0"/>
    <Peak1D F1="7.607075" intensity="2.783190e-003" type="0"/>
    <Peak1D F1="7.586616" intensity="2.493531e-003" type="0"/>
    <Peak1D F1="7.572218" intensity="2.477645e-003" type="0"/>
    <Peak1D F1="7.553422" intensity="2.567647e-003" type="0"/>
    <Peak1D F1="7.529131" intensity="2.531881e-003" type="0"/>
    <Peak1D F1="7.516656" intensity="2.213683e-003" type="0"/>
    <Peak1D F1="7.437214" intensity="2.055618e-003" type="0"/>
    <Peak1D F1="7.421787" intensity="2.044209e-003" type="0"/>
    <Peak1D F1="7.389418" intensity="1.896294e-003" type="0"/>
    <Peak1D F1="7.344225" intensity="2.003083e-003" type="0"/>
    <Peak1D F1="7.322712" intensity="1.810125e-003" type="0"/>
    <Peak1D F1="7.279370" intensity="1.817769e-003" type="0"/>
    <Peak1D F1="7.246122" intensity="1.605715e-003" type="0"/>
    <Peak1D F1="7.169455" intensity="1.385140e-003" type="0"/>
    <Peak1D F1="7.154972" intensity="1.254442e-003" type="0"/>
    <Peak1D F1="7.117821" intensity="1.167413e-003" type="0"/>
    <Peak1D F1="7.086056" intensity="1.467298e-003" type="0"/>
    <Peak1D F1="6.196493" intensity="3.712530e-003" type="0"/>
    <Peak1D F1="6.174222" intensity="3.340365e-003" type="0"/>
    <Peak1D F1="4.788229" intensity="1.124996e-003" type="0"/>
    <Peak1D F1="4.694439" intensity="2.463776e-003" type="0"/>
    <Peak1D F1="4.677720" intensity="2.026661e-003" type="0"/>
    <Peak1D F1="4.658934" intensity="1.483663e-003" type="0"/>
    <Peak1D F1="4.640040" intensity="1.173848e-003" type="0"/>
    <Peak1D F1="4.608676" intensity="1.376840e-003" type="0"/>
    <Peak1D F1="4.550686" intensity="5.499886e-003" type="0"/>
    <Peak1D F1="4.533223" intensity="8.544481e-003" type="0"/>
    <Peak1D F1="4.515463" intensity="6.142809e-003" type="0"/>
    <Peak1D F1="4.498855" intensity="3.062281e-003" type="0"/>
    <Peak1D F1="4.480624" intensity="3.064090e-003" type="0"/>
    <Peak1D F1="4.442251" intensity="8.135703e-003" type="0"/>
    <Peak1D F1="4.424702" intensity="1.952890e-002" type="0"/>
    <Peak1D F1="4.406711" intensity="3.910725e-002" type="0"/>
    <Peak1D F1="4.393106" intensity="2.533856e-001" type="0"/>
    <Peak1D F1="4.375138" intensity="1.015056e+000" type="0"/>
    <Peak1D F1="4.357287" intensity="1.513860e+000" type="0"/>
    <Peak1D F1="4.339443" intensity="1.020307e+000" type="0"/>
    <Peak1D F1="4.321364" intensity="2.516647e-001" type="0"/>
    <Peak1D F1="4.290056" intensity="1.282731e-002" type="0"/>
    <Peak1D F1="4.266836" intensity="8.152419e-003" type="0"/>
    <Peak1D F1="4.249312" intensity="8.462978e-003" type="0"/>
    <Peak1D F1="4.231119" intensity="7.766846e-003" type="0"/>
    <Peak1D F1="4.212499" intensity="7.450593e-003" type="0"/>
    <Peak1D F1="4.195859" intensity="9.475807e-003" type="0"/>
    <Peak1D F1="4.176540" intensity="1.278915e-002" type="0"/>
    <Peak1D F1="4.159645" intensity="1.019365e-002" type="0"/>
    <Peak1D F1="4.140245" intensity="6.786233e-003" type="0"/>
    <Peak1D F1="4.091418" intensity="5.136275e-003" type="0"/>
    <Peak1D F1="4.084373" intensity="5.061285e-003" type="0"/>
    <Peak1D F1="4.065897" intensity="4.862095e-003" type="0"/>
    <Peak1D F1="4.024131" intensity="5.216296e-003" type="0"/>
    <Peak1D F1="3.986528" intensity="7.930275e-003" type="0"/>
    <Peak1D F1="3.967874" intensity="1.173223e-002" type="0"/>
    <Peak1D F1="3.947836" intensity="8.626653e-003" type="0"/>
    <Peak1D F1="3.856646" intensity="2.306153e-002" type="0"/>
    <Peak1D F1="3.837311" intensity="4.308923e-002" type="0"/>
    <Peak1D F1="3.817000" intensity="1.901508e-001" type="0"/>
    <Peak1D F1="3.806237" intensity="7.460073e-001" type="0"/>
    <Peak1D F1="3.787992" intensity="1.404389e+000" type="0"/>
    <Peak1D F1="3.770169" intensity="7.507994e-001" type="0"/>
    <Peak1D F1="3.726472" intensity="2.671510e-002" type="0"/>
    <Peak1D F1="3.718800" intensity="2.500103e-002" type="0"/>
    <Peak1D F1="3.685597" intensity="2.147433e-001" type="0"/>
    <Peak1D F1="3.635749" intensity="1.500000e+001" type="0"/>
    <Peak1D F1="3.603167" intensity="1.252068e-001" type="0"/>
    <Peak1D F1="3.586404" intensity="1.085474e-001" type="0"/>
    <Peak1D F1="3.548758" intensity="3.242693e-002" type="0"/>
    <Peak1D F1="3.539848" intensity="3.091094e-002" type="0"/>
    <Peak1D F1="3.448362" intensity="3.111285e-001" type="0"/>
    <Peak1D F1="3.413882" intensity="1.159722e+000" type="0"/>
    <Peak1D F1="3.231126" intensity="1.113121e-002" type="0"/>
    <Peak1D F1="3.222015" intensity="1.268368e-002" type="0"/>
    <Peak1D F1="3.171965" intensity="2.531732e-001" type="0"/>
    <Peak1D F1="3.123604" intensity="7.400775e-003" type="0"/>
    <Peak1D F1="3.083359" intensity="6.330769e-003" type="0"/>
    <Peak1D F1="3.008042" intensity="5.185460e-003" type="0"/>
    <Peak1D F1="2.996230" intensity="5.486502e-003" type="0"/>
    <Peak1D F1="2.960100" intensity="4.760435e-003" type="0"/>
    <Peak1D F1="2.936548" intensity="4.769595e-003" type="0"/>
    <Peak1D F1="2.894426" intensity="4.424597e-003" type="0"/>
    <Peak1D F1="2.863302" intensity="4.097492e-003" type="0"/>
    <Peak1D F1="2.794291" intensity="3.714707e-003" type="0"/>
    <Peak1D F1="2.775322" intensity="3.728093e-003" type="0"/>
    <Peak1D F1="2.770111" intensity="3.785622e-003" type="0"/>
    <Peak1D F1="2.761567" intensity="3.985549e-003" type="0"/>
    <Peak1D F1="2.725434" intensity="4.221368e-003" type="0"/>
    <Peak1D F1="2.676838" intensity="2.135283e-002" type="0"/>
    <Peak1D F1="2.672507" intensity="1.747357e-002" type="0"/>
    <Peak1D F1="2.607639" intensity="7.212798e-003" type="0"/>
    <Peak1D F1="2.557598" intensity="5.244924e-002" type="0"/>
    <Peak1D F1="2.553421" intensity="4.933226e-002" type="0"/>
    <Peak1D F1="2.511935" intensity="2.410697e+000" type="0"/>
    <Peak1D F1="2.507668" intensity="3.079493e+000" type="0"/>
    <Peak1D F1="2.503442" intensity="2.262016e+000" type="0"/>
    <Peak1D F1="2.462814" intensity="2.688587e-002" type="0"/>
    <Peak1D F1="2.458846" intensity="2.664868e-002" type="0"/>
    <Peak1D F1="2.434993" intensity="8.399857e-003" type="0"/>
    <Peak1D F1="2.426765" intensity="8.553300e-003" type="0"/>
    <Peak1D F1="2.377675" intensity="5.013001e-003" type="0"/>
    <Peak1D F1="2.338909" intensity="1.774546e-002" type="0"/>
    <Peak1D F1="2.334411" intensity="2.170751e-002" type="0"/>
    <Peak1D F1="2.289221" intensity="4.264076e-003" type="0"/>
    <Peak1D F1="2.284548" intensity="4.134566e-003" type="0"/>
    <Peak1D F1="2.263415" intensity="3.877014e-003" type="0"/>
    <Peak1D F1="2.240628" intensity="3.911031e-003" type="0"/>
    <Peak1D F1="2.201767" intensity="4.183549e-003" type="0"/>
    <Peak1D F1="2.161322" intensity="3.939082e-003" type="0"/>
    <Peak1D F1="2.126523" intensity="4.365018e-003" type="0"/>
    <Peak1D F1="2.106002" intensity="4.236077e-003" type="0"/>
    <Peak1D F1="2.086704" intensity="1.743864e-002" type="0"/>
    <Peak1D F1="2.047305" intensity="4.557698e-003" type="0"/>
    <Peak1D F1="2.030356" intensity="4.459812e-003" type="0"/>
    <Peak1D F1="2.016372" intensity="4.592835e-003" type="0"/>
    <Peak1D F1="1.982794" intensity="4.869228e-003" type="0"/>
    <Peak1D F1="1.956125" intensity="5.057605e-003" type="0"/>
    <Peak1D F1="1.910364" intensity="4.453667e-002" type="0"/>
    <Peak1D F1="1.889332" intensity="8.559987e-003" type="0"/>
    <Peak1D F1="1.871734" intensity="9.427116e-003" type="0"/>
    <Peak1D F1="1.853213" intensity="9.406344e-003" type="0"/>
    <Peak1D F1="1.839085" intensity="9.133101e-003" type="0"/>
    <Peak1D F1="1.781263" intensity="3.277039e-002" type="0"/>
    <Peak1D F1="1.764979" intensity="1.066757e-001" type="0"/>
    <Peak1D F1="1.748361" intensity="3.090026e-001" type="0"/>
    <Peak1D F1="1.731743" intensity="6.248200e-001" type="0"/>
    <Peak1D F1="1.715153" intensity="8.321680e-001" type="0"/>
    <Peak1D F1="1.698597" intensity="7.259921e-001" type="0"/>
    <Peak1D F1="1.682042" intensity="4.193148e-001" type="0"/>
    <Peak1D F1="1.665623" intensity="1.664232e-001" type="0"/>
    <Peak1D F1="1.648673" intensity="7.476552e-002" type="0"/>
    <Peak1D F1="1.632698" intensity="3.494857e-001" type="0"/>
    <Peak1D F1="1.615461" intensity="5.107836e-001" type="0"/>
    <Peak1D F1="1.598481" intensity="9.105825e-001" type="0"/>
    <Peak1D F1="1.581340" intensity="1.164493e+000" type="0"/>
    <Peak1D F1="1.560686" intensity="9.160720e-001" type="0"/>
    <Peak1D F1="1.541467" intensity="1.077845e+000" type="0"/>
    <Peak1D F1="1.523952" intensity="7.505746e-001" type="0"/>
    <Peak1D F1="1.507464" intensity="4.610134e-001" type="0"/>
    <Peak1D F1="1.489306" intensity="2.491288e-001" type="0"/>
    <Peak1D F1="1.446773" intensity="2.456411e-002" type="0"/>
    <Peak1D F1="1.437888" intensity="3.284953e-002" type="0"/>
    <Peak1D F1="1.419858" intensity="3.619103e-002" type="0"/>
    <Peak1D F1="1.388995" intensity="1.164176e-001" type="0"/>
    <Peak1D F1="1.370586" intensity="1.544489e-001" type="0"/>
    <Peak1D F1="1.339202" intensity="6.481342e+000" type="0"/>
    <Peak1D F1="1.320924" intensity="6.368218e+000" type="0"/>
    <Peak1D F1="1.290240" intensity="9.853036e-002" type="0"/>
    <Peak1D F1="1.283499" intensity="7.554703e-002" type="0"/>
    <Peak1D F1="1.271924" intensity="6.430277e-002" type="0"/>
    <Peak1D F1="1.265236" intensity="5.251184e-002" type="0"/>
    <Peak1D F1="1.238733" intensity="3.101217e-002" type="0"/>
    <Peak1D F1="1.226187" intensity="2.052386e-002" type="0"/>
    <Peak1D F1="1.198652" intensity="1.723439e-002" type="0"/>
    <Peak1D F1="1.175298" intensity="4.582888e-002" type="0"/>
    <Peak1D F1="1.156926" intensity="4.404216e-002" type="0"/>
    <Peak1D F1="1.122084" intensity="1.525815e-002" type="0"/>
    <Peak1D F1="1.110930" intensity="1.563475e-002" type="0"/>
    <Peak1D F1="1.084373" intensity="4.829685e-002" type="0"/>
    <Peak1D F1="1.068169" intensity="5.139423e-002" type="0"/>
    <Peak1D F1="1.060187" intensity="5.016190e-002" type="0"/>
    <Peak1D F1="1.043888" intensity="4.683114e-002" type="0"/>
    <Peak1D F1="0.979791" intensity="1.226032e-001" type="0"/>
    <Peak1D F1="0.963378" intensity="1.677758e-001" type="0"/>
    <Peak1D F1="0.954925" intensity="2.257019e-001" type="0"/>
    <Peak1D F1="0.930139" intensity="6.071198e+000" type="0"/>
    <Peak1D F1="0.913861" intensity="6.365873e+000" type="0"/>
    <Peak1D F1="0.905853" intensity="6.532197e+000" type="0"/>
    <Peak1D F1="0.889559" intensity="5.808314e+000" type="0"/>
    <Peak1D F1="0.857183" intensity="1.174831e-001" type="0"/>
    <Peak1D F1="0.840941" intensity="7.263558e-002" type="0"/>
    <Peak1D F1="0.772130" intensity="4.524471e-002" type="0"/>
    <Peak1D F1="0.755940" intensity="4.597877e-002" type="0"/>
    <Peak1D F1="0.747911" intensity="4.634310e-002" type="0"/>
    <Peak1D F1="0.731624" intensity="3.995553e-002" type="0"/>
    <Peak1D F1="0.646175" intensity="8.760650e-003" type="0"/>
    <Peak1D F1="0.569627" intensity="6.672682e-003" type="0"/>
    <Peak1D F1="0.565102" intensity="6.690502e-003" type="0"/>
    <Peak1D F1="0.528252" intensity="6.221003e-003" type="0"/>
    <Peak1D F1="0.490378" intensity="5.586419e-003" type="0"/>
    <Peak1D F1="0.442360" intensity="4.847883e-003" type="0"/>
    <Peak1D F1="0.432000" intensity="4.500672e-003" type="0"/>
    <Peak1D F1="0.407184" intensity="4.773466e-003" type="0"/>
    <Peak1D F1="0.393148" intensity="4.498472e-003" type="0"/>
    <Peak1D F1="0.380212" intensity="4.576036e-003" type="0"/>
    <Peak1D F1="0.319897" intensity="3.349026e-003" type="0"/>
    <Peak1D F1="0.310762" intensity="3.350264e-003" type="0"/>
    <Peak1D F1="0.296651" intensity="3.643486e-003" type="0"/>
    <Peak1D F1="0.281543" intensity="3.799675e-003" type="0"/>
    <Peak1D F1="0.257483" intensity="3.264726e-003" type="0"/>
    <Peak1D F1="0.235541" intensity="3.080393e-003" type="0"/>
    <Peak1D F1="0.198578" intensity="2.946650e-003" type="0"/>
    <Peak1D F1="0.173579" intensity="2.551942e-003" type="0"/>
    <Peak1D F1="0.154807" intensity="2.729523e-003" type="0"/>
    <Peak1D F1="0.135517" intensity="2.582707e-003" type="0"/>
    <Peak1D F1="0.114714" intensity="2.349086e-003" type="0"/>
    <Peak1D F1="0.075171" intensity="2.142968e-003" type="0"/>
    <Peak1D F1="0.069584" intensity="2.388445e-003" type="0"/>
    <Peak1D F1="0.037185" intensity="2.055096e-003" type="0"/>
    <Peak1D F1="0.010231" intensity="2.001911e-003" type="0"/>
    <Peak1D F1="-0.015763" intensity="1.969541e-003" type="0"/>
    <Peak1D F1="-0.046733" intensity="1.897168e-003" type="0"/>
    <Peak1D F1="-0.065459" intensity="2.051765e-003" type="0"/>
    <Peak1D F1="-0.075301" intensity="1.724174e-003" type="0"/>
    <Peak1D F1="-0.146124" intensity="1.633329e-003" type="0"/>
    <Peak1D F1="-0.202792" intensity="1.199764e-003" type="0"/>
    <Peak1D F1="-0.217550" intensity="1.124627e-003" type="0"/>
    <Peak1D F1="-0.224484" intensity="1.254654e-003" type="0"/>
    <Peak1D F1="-0.250372" intensity="1.185338e-003" type="0"/>
    <Peak1D F1="-0.259807" intensity="1.277614e-003" type="0"/>
    <Peak1D F1="-0.308840" intensity="1.434438e-003" type="0"/>
    <Peak1D F1="-0.387885" intensity="1.137585e-003" type="0"/>
    <Peak1D F1="-0.427197" intensity="1.148461e-003" type="0"/>
    <Peak1D F1="-2.934446" intensity="1.191596e-003" type="0"/>
    <Peak1D F1="-2.943452" intensity="1.191782e-003" type="0"/>
    <Peak1D F1="-3.016890" intensity="1.097266e-003" type="0"/>
    <Peak1D F1="-3.131652" intensity="1.149777e-003" type="0"/>
    <Peak1D F1="-3.226027" intensity="1.273275e-003" type="0"/>
    <Peak1D F1="-3.277915" intensity="1.218117e-003" type="0"/>
    <Peak1D F1="-3.316019" intensity="1.212875e-003" type="0"/>
    <Peak1D F1="-3.366041" intensity="1.191043e-003" type="0"/>
  </PeakList1D>
</PeakList>
