# Supplementary material for: Dual-Acting Vitamin B3‑Melanostatin Neuropeptide Hybrids as Potent Modulators of the Dopamine D2 Receptors with Neuroprotective Activity
Source: J Med Chem. 2026 Jun 18;69(13):15597–613. doi: 10.1021/acs.jmedchem.6c00697 (PMC13370884; doi:10.1021/acs.jmedchem.6c00697)
Supplement: Supplementary file 2 [file jm6c00697_si_002.zip › NMR/Compound 4d/DEPT-135/pdata/1/auditp.txt]

##TITLE= Audit trail, TOPSPIN		Version 3.2
##JCAMPDX= 5.01
##ORIGIN= Bruker BioSpin GmbH
##OWNER= nmr
$$ C:/Bruker/TopSpin3.2/QORG/data/mariana/nmr/EB_BL__043_1/3/pdata/1/auditp.txt
##AUDIT TRAIL=  $$ (NUMBER, WHEN, WHO, WHERE, PROCESS, VERSION, WHAT)
(   1,<2021-01-15 17:27:42.939 +0000>,<nmr>,<nano400>,<go>,<TOPSPIN 3.2>,
      <created by zg
	started at 2021-01-15 17:09:51.322 +0000,
	POWCHK enabled, PULCHK disabled,
       terminated by command 'halt'
       configuration hash MD5:
       AC C4 9E FC 6D 88 84 CE FE 27 2C 44 37 5A A8 81
       data hash MD5: 64K
       75 12 9F C2 88 A3 9D B3 67 BA E5 E7 5F 7E 36 03>)
(   2,<2021-01-15 17:27:44.005 +0000>,<nmr>,<nano400>,<audit>,<TOPSPIN 3.2>,
      <user comment:
       ICON-NMR User ID: mariana
       data hash MD5: 64K
       75 12 9F C2 88 A3 9D B3 67 BA E5 E7 5F 7E 36 03>)
(   3,<2021-01-15 17:27:44.664 +0000>,<nmr>,<nano400>,<proc1d>,<TOPSPIN 3.2>,
      <Start of raw data processing
       ef LB = 1 FT_mod = 6 PKNL = 1 SI = 32K 
       data hash MD5: 32K
       6C 87 90 73 99 B0 2F 96 BE 7C EC D2 45 D6 60 82>)
(   4,<2021-01-15 17:27:44.844 +0000>,<nmr>,<nano400>,<proc1d>,<TOPSPIN 3.2>,
      <apk 
       data hash MD5: 32K
       5B 7C 45 2B 60 1A 4B 35 BB D5 85 6C 33 AE 15 DC>)
(   5,<2021-01-15 17:27:45.026 +0000>,<nmr>,<nano400>,<proc1d>,<TOPSPIN 3.2>,
      <abs ABSG = 5 
       data hash MD5: 32K
       8A 2E 86 A7 8B B4 3F EB FB 32 B4 D6 AF D3 43 2B>)
##END=

$$ hash MD5
$$ F1 23 9F F0 11 F1 6A F0 E9 3B 71 CA 51 5A 9C 33
