# Supplementary material for: Dual-Acting Vitamin B3‑Melanostatin Neuropeptide Hybrids as Potent Modulators of the Dopamine D2 Receptors with Neuroprotective Activity
Source: J Med Chem. 2026 Jun 18;69(13):15597–613. doi: 10.1021/acs.jmedchem.6c00697 (PMC13370884; doi:10.1021/acs.jmedchem.6c00697)
Supplement: Supplementary file 2 [file jm6c00697_si_002.zip › NMR/Compound 4d/DEPT-135/pdata/1/intrng]

P 0
192.407626   191.734964
80.060784   79.112941
53.080908   52.261483
51.588821   50.891698
48.439538   47.889178
40.551043   39.621546
24.040240   23.581607
23.104628   22.719376
22.713261   22.095634
17.380883   16.659299
