# Supplementary material for: Dual-Acting Vitamin B3‑Melanostatin Neuropeptide Hybrids as Potent Modulators of the Dopamine D2 Receptors with Neuroprotective Activity
Source: J Med Chem. 2026 Jun 18;69(13):15597–613. doi: 10.1021/acs.jmedchem.6c00697 (PMC13370884; doi:10.1021/acs.jmedchem.6c00697)
Supplement: Supplementary file 2 [file jm6c00697_si_002.zip › NMR/Compound 4d/DEPT-135/pdata/1/peaklist.xml]

<?xml version="1.0" encoding="UTF-8"?>
<PeakList>
  <PeakList1D>
    <PeakList1DHeader creator="nmr" date="2021-01-15T17:27:45.163+00:00" expNo="3" name="EB_BL__043_1" owner="" procNo="1" source="C:/Bruker/TopSpin3.2/QORG/data/mariana/nmr">
      <PeakPickDetails>F1=195.190002ppm, F2=-5.189997ppm, MI=0.00cm, MAXI=10000.00cm, PC=1.400
      </PeakPickDetails>
    </PeakList1DHeader>
    <Peak1D F1="79.653458" intensity="2.601544e-001" type="0"/>
    <Peak1D F1="52.448795" intensity="1.500000e+001" type="0"/>
    <Peak1D F1="51.114994" intensity="9.897702e+000" type="0"/>
    <Peak1D F1="48.125015" intensity="1.058119e+001" type="0"/>
    <Peak1D F1="40.642029" intensity="-8.539506e+000" type="0"/>
    <Peak1D F1="40.421955" intensity="8.779573e-001" type="0"/>
    <Peak1D F1="40.214138" intensity="1.381778e+000" type="0"/>
    <Peak1D F1="40.003681" intensity="9.701370e-001" type="0"/>
    <Peak1D F1="39.792004" intensity="4.421404e-001" type="0"/>
    <Peak1D F1="23.858017" intensity="9.703779e+000" type="0"/>
    <Peak1D F1="22.924650" intensity="1.259926e+001" type="0"/>
    <Peak1D F1="22.500425" intensity="1.259963e+001" type="0"/>
    <Peak1D F1="17.133938" intensity="1.403027e+001" type="0"/>
  </PeakList1D>
</PeakList>
