# Supplementary material for: Dual-Acting Vitamin B3‑Melanostatin Neuropeptide Hybrids as Potent Modulators of the Dopamine D2 Receptors with Neuroprotective Activity
Source: J Med Chem. 2026 Jun 18;69(13):15597–613. doi: 10.1021/acs.jmedchem.6c00697 (PMC13370884; doi:10.1021/acs.jmedchem.6c00697)
Supplement: Supplementary file 2 [file jm6c00697_si_002.zip › NMR/Compound 4e/13C/pdata/1/peaklist.xml]

<?xml version="1.0" encoding="UTF-8"?>
<PeakList>
  <PeakList1D>
    <PeakList1DHeader creator="nmr" date="2021-02-12T23:20:43.014+00:00" expNo="2" name="EB_BL_057" owner="" procNo="1" source="C:/Bruker/TopSpin3.2/QORG/data/mariana/nmr">
      <PeakPickDetails>F1=219.452896ppm, F2=-19.461718ppm, MI=0.00cm, MAXI=10000.00cm, PC=1.400
      </PeakPickDetails>
    </PeakList1DHeader>
    <Peak1D F1="170.263702" intensity="1.655127e+000" type="0"/>
    <Peak1D F1="170.227219" intensity="1.065700e+001" type="0"/>
    <Peak1D F1="169.231918" intensity="1.055094e+000" type="0"/>
    <Peak1D F1="168.852036" intensity="9.587593e+000" type="0"/>
    <Peak1D F1="159.290955" intensity="1.240970e+000" type="0"/>
    <Peak1D F1="158.949112" intensity="3.754805e+000" type="0"/>
    <Peak1D F1="158.608032" intensity="3.436615e+000" type="0"/>
    <Peak1D F1="158.267319" intensity="1.188902e+000" type="0"/>
    <Peak1D F1="121.105484" intensity="8.512256e-001" type="0"/>
    <Peak1D F1="118.176804" intensity="2.570100e+000" type="0"/>
    <Peak1D F1="115.250519" intensity="2.412066e+000" type="0"/>
    <Peak1D F1="112.321930" intensity="8.414431e-001" type="0"/>
    <Peak1D F1="79.636658" intensity="3.127930e+000" type="0"/>
    <Peak1D F1="56.902496" intensity="9.716191e+000" type="0"/>
    <Peak1D F1="56.544605" intensity="1.068587e+000" type="0"/>
    <Peak1D F1="52.249310" intensity="1.500000e+001" type="0"/>
    <Peak1D F1="41.026546" intensity="9.556954e+000" type="0"/>
    <Peak1D F1="40.580593" intensity="1.265309e+001" type="0"/>
    <Peak1D F1="40.371830" intensity="3.882000e+001" type="0"/>
    <Peak1D F1="40.162865" intensity="7.703877e+001" type="0"/>
    <Peak1D F1="39.954258" intensity="9.000862e+001" type="0"/>
    <Peak1D F1="39.745407" intensity="7.658925e+001" type="0"/>
    <Peak1D F1="39.536457" intensity="3.819594e+001" type="0"/>
    <Peak1D F1="39.327766" intensity="1.240336e+001" type="0"/>
    <Peak1D F1="36.707642" intensity="1.126471e+001" type="0"/>
    <Peak1D F1="36.661530" intensity="1.695680e+000" type="0"/>
    <Peak1D F1="25.173740" intensity="1.207850e+000" type="0"/>
    <Peak1D F1="24.400160" intensity="1.062442e+001" type="0"/>
    <Peak1D F1="14.723109" intensity="1.331079e+001" type="0"/>
    <Peak1D F1="13.979731" intensity="1.583166e+000" type="0"/>
    <Peak1D F1="11.869884" intensity="1.706397e+000" type="0"/>
    <Peak1D F1="11.646238" intensity="1.493463e+001" type="0"/>
  </PeakList1D>
</PeakList>
