# Supplementary material for: Dual-Acting Vitamin B3‑Melanostatin Neuropeptide Hybrids as Potent Modulators of the Dopamine D2 Receptors with Neuroprotective Activity
Source: J Med Chem. 2026 Jun 18;69(13):15597–613. doi: 10.1021/acs.jmedchem.6c00697 (PMC13370884; doi:10.1021/acs.jmedchem.6c00697)
Supplement: Supplementary file 2 [file jm6c00697_si_002.zip › NMR/Compound 4e/1H/pdata/1/parm.txt]

Current Data Parameters
NAME          EB_BL_057              
EXPNO                 1              
PROCNO                1              

F2 - Acquisition Parameters
Date_          20210212              
Time              21.52              
INSTRUM           spect              
PROBHD   5 mm PADUL 13C              
PULPROG            zg30              
TD                65536              
SOLVENT            DMSO              
NS                   32              
DS                    2              
SWH            8012.820 Hz           
FIDRES         0.122266 Hz           
AQ            4.0894465 sec          
RG                39.57              
DW               62.400 usec         
DE                 6.50 usec         
TE                298.1 K            
D1           1.00000000 sec          
TD0                   1              

======== CHANNEL f1 ========
SFO1        400.1424710 MHz          
NUC1                 1H              
P1                 9.00 usec         
PLW1        25.00000000 W            

F2 - Processing parameters
SI                65536              
SF          400.1400000 MHz          
WDW                  EM              
SSB      0              
LB                 0.30 Hz           
GB       0              
PC                 1.00              
