# Supplementary material for: Dual-Acting Vitamin B3‑Melanostatin Neuropeptide Hybrids as Potent Modulators of the Dopamine D2 Receptors with Neuroprotective Activity
Source: J Med Chem. 2026 Jun 18;69(13):15597–613. doi: 10.1021/acs.jmedchem.6c00697 (PMC13370884; doi:10.1021/acs.jmedchem.6c00697)
Supplement: Supplementary file 2 [file jm6c00697_si_002.zip › NMR/Compound 4e/1H/pdata/1/peaklist.xml]

<?xml version="1.0" encoding="UTF-8"?>
<PeakList>
  <PeakList1D>
    <PeakList1DHeader creator="nmr" date="2021-02-12T21:52:52.309+00:00" expNo="1" name="EB_BL_057" owner="" procNo="1" source="C:/Bruker/TopSpin3.2/QORG/data/mariana/nmr">
      <PeakPickDetails>F1=16.187929ppm, F2=-3.837113ppm, MI=0.00cm, MAXI=10000.00cm, PC=1.000
      </PeakPickDetails>
    </PeakList1DHeader>
    <Peak1D F1="13.105116" intensity="7.774629e-004" type="0"/>
    <Peak1D F1="12.007435" intensity="7.694855e-004" type="0"/>
    <Peak1D F1="9.782460" intensity="7.941392e-004" type="0"/>
    <Peak1D F1="9.765297" intensity="7.878357e-004" type="0"/>
    <Peak1D F1="9.753500" intensity="1.004101e-003" type="0"/>
    <Peak1D F1="9.716752" intensity="8.362658e-004" type="0"/>
    <Peak1D F1="9.709702" intensity="9.194257e-004" type="0"/>
    <Peak1D F1="9.686456" intensity="8.715308e-004" type="0"/>
    <Peak1D F1="9.611855" intensity="1.051305e-003" type="0"/>
    <Peak1D F1="9.586350" intensity="1.289408e-003" type="0"/>
    <Peak1D F1="9.575015" intensity="1.348032e-003" type="0"/>
    <Peak1D F1="9.546220" intensity="1.213012e-003" type="0"/>
    <Peak1D F1="9.519418" intensity="1.216514e-003" type="0"/>
    <Peak1D F1="9.484461" intensity="1.245764e-003" type="0"/>
    <Peak1D F1="9.468616" intensity="1.269153e-003" type="0"/>
    <Peak1D F1="9.453700" intensity="1.261440e-003" type="0"/>
    <Peak1D F1="9.404439" intensity="1.642121e-003" type="0"/>
    <Peak1D F1="9.375482" intensity="1.549964e-003" type="0"/>
    <Peak1D F1="9.323664" intensity="1.705019e-003" type="0"/>
    <Peak1D F1="9.315812" intensity="1.595528e-003" type="0"/>
    <Peak1D F1="9.299591" intensity="1.717611e-003" type="0"/>
    <Peak1D F1="9.264351" intensity="1.736937e-003" type="0"/>
    <Peak1D F1="9.250016" intensity="1.814327e-003" type="0"/>
    <Peak1D F1="9.201480" intensity="2.234646e-003" type="0"/>
    <Peak1D F1="9.187163" intensity="2.489582e-003" type="0"/>
    <Peak1D F1="9.073834" intensity="3.303135e-003" type="0"/>
    <Peak1D F1="9.053836" intensity="3.892091e-003" type="0"/>
    <Peak1D F1="9.010388" intensity="5.878475e-003" type="0"/>
    <Peak1D F1="8.997088" intensity="9.023314e-003" type="0"/>
    <Peak1D F1="8.952938" intensity="6.341769e-002" type="0"/>
    <Peak1D F1="8.938607" intensity="1.224432e-001" type="0"/>
    <Peak1D F1="8.924064" intensity="7.826401e-002" type="0"/>
    <Peak1D F1="8.895030" intensity="4.402737e-001" type="0"/>
    <Peak1D F1="8.880619" intensity="8.569919e-001" type="0"/>
    <Peak1D F1="8.866092" intensity="4.273478e-001" type="0"/>
    <Peak1D F1="8.830976" intensity="1.545535e-002" type="0"/>
    <Peak1D F1="8.776581" intensity="5.528742e-003" type="0"/>
    <Peak1D F1="8.762078" intensity="7.455896e-003" type="0"/>
    <Peak1D F1="8.745287" intensity="6.839791e-003" type="0"/>
    <Peak1D F1="8.729685" intensity="5.091993e-003" type="0"/>
    <Peak1D F1="8.673221" intensity="4.306360e-003" type="0"/>
    <Peak1D F1="8.584828" intensity="1.487754e-002" type="0"/>
    <Peak1D F1="8.554594" intensity="5.347498e-003" type="0"/>
    <Peak1D F1="8.483367" intensity="6.787429e-003" type="0"/>
    <Peak1D F1="8.366237" intensity="2.167206e-002" type="0"/>
    <Peak1D F1="8.315818" intensity="1.869935e+000" type="0"/>
    <Peak1D F1="8.265484" intensity="4.384806e-002" type="0"/>
    <Peak1D F1="8.174194" intensity="1.208396e+000" type="0"/>
    <Peak1D F1="8.113185" intensity="1.950208e-001" type="0"/>
    <Peak1D F1="8.041102" intensity="3.136048e-002" type="0"/>
    <Peak1D F1="7.921176" intensity="1.281899e-002" type="0"/>
    <Peak1D F1="7.913293" intensity="1.211406e-002" type="0"/>
    <Peak1D F1="7.906520" intensity="1.193831e-002" type="0"/>
    <Peak1D F1="7.897787" intensity="1.294154e-002" type="0"/>
    <Peak1D F1="7.876551" intensity="1.027502e-002" type="0"/>
    <Peak1D F1="7.844427" intensity="1.252946e-002" type="0"/>
    <Peak1D F1="7.823470" intensity="1.374838e-002" type="0"/>
    <Peak1D F1="7.735708" intensity="1.165740e-002" type="0"/>
    <Peak1D F1="7.709639" intensity="1.368081e-002" type="0"/>
    <Peak1D F1="7.694679" intensity="1.452205e-002" type="0"/>
    <Peak1D F1="7.692401" intensity="1.458078e-002" type="0"/>
    <Peak1D F1="7.671400" intensity="1.461443e-002" type="0"/>
    <Peak1D F1="7.589319" intensity="1.618376e-002" type="0"/>
    <Peak1D F1="7.567698" intensity="1.698315e-002" type="0"/>
    <Peak1D F1="7.548819" intensity="1.803590e-002" type="0"/>
    <Peak1D F1="7.542874" intensity="1.968024e-002" type="0"/>
    <Peak1D F1="7.540248" intensity="1.967076e-002" type="0"/>
    <Peak1D F1="7.521967" intensity="2.095149e-002" type="0"/>
    <Peak1D F1="7.519103" intensity="2.056268e-002" type="0"/>
    <Peak1D F1="7.515453" intensity="1.984080e-002" type="0"/>
    <Peak1D F1="7.504379" intensity="2.131193e-002" type="0"/>
    <Peak1D F1="7.501760" intensity="2.132316e-002" type="0"/>
    <Peak1D F1="7.451306" intensity="2.680948e-002" type="0"/>
    <Peak1D F1="7.443696" intensity="2.602220e-002" type="0"/>
    <Peak1D F1="7.435615" intensity="2.640574e-002" type="0"/>
    <Peak1D F1="7.427942" intensity="2.736291e-002" type="0"/>
    <Peak1D F1="7.288087" intensity="3.412961e-002" type="0"/>
    <Peak1D F1="7.224037" intensity="3.925068e-002" type="0"/>
    <Peak1D F1="7.164620" intensity="4.259956e-002" type="0"/>
    <Peak1D F1="7.152531" intensity="4.315382e-002" type="0"/>
    <Peak1D F1="7.134441" intensity="4.395035e-002" type="0"/>
    <Peak1D F1="7.098725" intensity="4.460529e-002" type="0"/>
    <Peak1D F1="7.081705" intensity="4.455812e-002" type="0"/>
    <Peak1D F1="7.007654" intensity="4.287213e-002" type="0"/>
    <Peak1D F1="6.873175" intensity="3.914639e-002" type="0"/>
    <Peak1D F1="6.745115" intensity="2.503868e-002" type="0"/>
    <Peak1D F1="6.628431" intensity="1.785363e-002" type="0"/>
    <Peak1D F1="6.568172" intensity="3.739279e-002" type="0"/>
    <Peak1D F1="6.416400" intensity="9.719599e-003" type="0"/>
    <Peak1D F1="6.403205" intensity="9.734358e-003" type="0"/>
    <Peak1D F1="6.378965" intensity="8.836877e-003" type="0"/>
    <Peak1D F1="6.196979" intensity="5.592734e-003" type="0"/>
    <Peak1D F1="6.175704" intensity="5.252738e-003" type="0"/>
    <Peak1D F1="6.155643" intensity="5.023613e-003" type="0"/>
    <Peak1D F1="6.116205" intensity="4.633314e-003" type="0"/>
    <Peak1D F1="6.025199" intensity="3.822876e-003" type="0"/>
    <Peak1D F1="5.981517" intensity="3.348394e-003" type="0"/>
    <Peak1D F1="5.968713" intensity="3.210121e-003" type="0"/>
    <Peak1D F1="5.961187" intensity="3.183563e-003" type="0"/>
    <Peak1D F1="5.942261" intensity="3.216641e-003" type="0"/>
    <Peak1D F1="5.930851" intensity="2.989391e-003" type="0"/>
    <Peak1D F1="5.902055" intensity="2.998499e-003" type="0"/>
    <Peak1D F1="5.874698" intensity="2.671596e-003" type="0"/>
    <Peak1D F1="5.849532" intensity="2.782210e-003" type="0"/>
    <Peak1D F1="5.805583" intensity="2.193913e-003" type="0"/>
    <Peak1D F1="5.776104" intensity="1.916840e-003" type="0"/>
    <Peak1D F1="5.757227" intensity="1.959281e-003" type="0"/>
    <Peak1D F1="5.748584" intensity="2.157022e-003" type="0"/>
    <Peak1D F1="5.721319" intensity="1.815326e-003" type="0"/>
    <Peak1D F1="5.712274" intensity="1.836497e-003" type="0"/>
    <Peak1D F1="5.683346" intensity="1.651098e-003" type="0"/>
    <Peak1D F1="5.623435" intensity="1.536907e-003" type="0"/>
    <Peak1D F1="5.610483" intensity="1.601931e-003" type="0"/>
    <Peak1D F1="5.551862" intensity="1.182889e-003" type="0"/>
    <Peak1D F1="5.537934" intensity="1.186742e-003" type="0"/>
    <Peak1D F1="5.495975" intensity="1.094113e-003" type="0"/>
    <Peak1D F1="5.449798" intensity="9.721613e-004" type="0"/>
    <Peak1D F1="5.401028" intensity="8.309450e-004" type="0"/>
    <Peak1D F1="5.332307" intensity="7.809893e-004" type="0"/>
    <Peak1D F1="5.324944" intensity="8.254485e-004" type="0"/>
    <Peak1D F1="4.917930" intensity="8.926316e-004" type="0"/>
    <Peak1D F1="4.570532" intensity="9.568832e-004" type="0"/>
    <Peak1D F1="4.537129" intensity="8.441494e-004" type="0"/>
    <Peak1D F1="4.485460" intensity="1.110185e-003" type="0"/>
    <Peak1D F1="4.479522" intensity="1.003443e-003" type="0"/>
    <Peak1D F1="4.433575" intensity="2.395606e-003" type="0"/>
    <Peak1D F1="4.415930" intensity="2.741955e-003" type="0"/>
    <Peak1D F1="4.409048" intensity="1.490004e-003" type="0"/>
    <Peak1D F1="4.398006" intensity="1.763033e-003" type="0"/>
    <Peak1D F1="4.370437" intensity="1.581495e-003" type="0"/>
    <Peak1D F1="4.348835" intensity="1.591309e-003" type="0"/>
    <Peak1D F1="4.330956" intensity="1.770389e-003" type="0"/>
    <Peak1D F1="4.318309" intensity="1.780960e-003" type="0"/>
    <Peak1D F1="4.273537" intensity="2.273922e-003" type="0"/>
    <Peak1D F1="4.235639" intensity="4.446965e-003" type="0"/>
    <Peak1D F1="4.220881" intensity="4.932768e-003" type="0"/>
    <Peak1D F1="4.193221" intensity="5.497698e-003" type="0"/>
    <Peak1D F1="4.177571" intensity="6.086528e-003" type="0"/>
    <Peak1D F1="4.164853" intensity="3.618334e-003" type="0"/>
    <Peak1D F1="4.137652" intensity="4.236253e-003" type="0"/>
    <Peak1D F1="4.112473" intensity="1.069580e-002" type="0"/>
    <Peak1D F1="4.097586" intensity="1.400005e-002" type="0"/>
    <Peak1D F1="4.089603" intensity="1.585734e-002" type="0"/>
    <Peak1D F1="4.062369" intensity="5.553928e-001" type="0"/>
    <Peak1D F1="4.047385" intensity="6.118256e-001" type="0"/>
    <Peak1D F1="4.033867" intensity="9.833827e-002" type="0"/>
    <Peak1D F1="4.018804" intensity="9.921375e-001" type="0"/>
    <Peak1D F1="4.003953" intensity="1.029401e+000" type="0"/>
    <Peak1D F1="3.990483" intensity="1.412631e-001" type="0"/>
    <Peak1D F1="3.978117" intensity="1.977346e-002" type="0"/>
    <Peak1D F1="3.966674" intensity="2.789790e-002" type="0"/>
    <Peak1D F1="3.953402" intensity="2.742653e-002" type="0"/>
    <Peak1D F1="3.925749" intensity="1.819726e-001" type="0"/>
    <Peak1D F1="3.916634" intensity="9.314910e-001" type="0"/>
    <Peak1D F1="3.902509" intensity="1.004945e+000" type="0"/>
    <Peak1D F1="3.882332" intensity="1.079144e-001" type="0"/>
    <Peak1D F1="3.873083" intensity="6.025666e-001" type="0"/>
    <Peak1D F1="3.859044" intensity="5.393534e-001" type="0"/>
    <Peak1D F1="3.841483" intensity="2.116606e-002" type="0"/>
    <Peak1D F1="3.831741" intensity="8.923667e-002" type="0"/>
    <Peak1D F1="3.816448" intensity="1.693972e-002" type="0"/>
    <Peak1D F1="3.775404" intensity="7.750421e-002" type="0"/>
    <Peak1D F1="3.764488" intensity="6.159721e-002" type="0"/>
    <Peak1D F1="3.722053" intensity="3.744239e-001" type="0"/>
    <Peak1D F1="3.710699" intensity="5.434318e-001" type="0"/>
    <Peak1D F1="3.700185" intensity="4.749678e-001" type="0"/>
    <Peak1D F1="3.677421" intensity="1.026976e-001" type="0"/>
    <Peak1D F1="3.649981" intensity="1.500000e+001" type="0"/>
    <Peak1D F1="3.609718" intensity="1.716031e-002" type="0"/>
    <Peak1D F1="3.599718" intensity="1.028636e-001" type="0"/>
    <Peak1D F1="3.576220" intensity="7.460951e-003" type="0"/>
    <Peak1D F1="3.564344" intensity="5.867657e-003" type="0"/>
    <Peak1D F1="3.556468" intensity="6.428595e-003" type="0"/>
    <Peak1D F1="3.527473" intensity="6.944530e-003" type="0"/>
    <Peak1D F1="3.511152" intensity="1.056502e-002" type="0"/>
    <Peak1D F1="3.463066" intensity="7.715712e-002" type="0"/>
    <Peak1D F1="3.453121" intensity="6.375629e-003" type="0"/>
    <Peak1D F1="3.435593" intensity="5.139422e-003" type="0"/>
    <Peak1D F1="3.426690" intensity="3.055931e-003" type="0"/>
    <Peak1D F1="3.411305" intensity="2.277946e-002" type="0"/>
    <Peak1D F1="3.393784" intensity="6.580110e-002" type="0"/>
    <Peak1D F1="3.376296" intensity="6.694801e-002" type="0"/>
    <Peak1D F1="3.358820" intensity="2.253846e-002" type="0"/>
    <Peak1D F1="3.326466" intensity="2.282334e-003" type="0"/>
    <Peak1D F1="3.312948" intensity="2.377755e-003" type="0"/>
    <Peak1D F1="3.297118" intensity="2.443217e-003" type="0"/>
    <Peak1D F1="3.275579" intensity="2.738682e-003" type="0"/>
    <Peak1D F1="3.252966" intensity="2.508535e-003" type="0"/>
    <Peak1D F1="3.235979" intensity="2.063614e-003" type="0"/>
    <Peak1D F1="3.224430" intensity="1.992719e-003" type="0"/>
    <Peak1D F1="3.205049" intensity="2.140877e-003" type="0"/>
    <Peak1D F1="3.191695" intensity="2.234801e-003" type="0"/>
    <Peak1D F1="3.172320" intensity="1.853963e-002" type="0"/>
    <Peak1D F1="3.157786" intensity="2.364904e-003" type="0"/>
    <Peak1D F1="3.139895" intensity="2.732550e-003" type="0"/>
    <Peak1D F1="3.124305" intensity="3.416704e-003" type="0"/>
    <Peak1D F1="3.105751" intensity="3.633916e-003" type="0"/>
    <Peak1D F1="3.088078" intensity="2.506081e-003" type="0"/>
    <Peak1D F1="3.075789" intensity="1.763142e-003" type="0"/>
    <Peak1D F1="3.040341" intensity="2.301844e-003" type="0"/>
    <Peak1D F1="3.021880" intensity="1.885628e-003" type="0"/>
    <Peak1D F1="3.002559" intensity="1.950412e-003" type="0"/>
    <Peak1D F1="2.978179" intensity="1.650264e-003" type="0"/>
    <Peak1D F1="2.898097" intensity="2.095268e-003" type="0"/>
    <Peak1D F1="2.876815" intensity="1.372106e-003" type="0"/>
    <Peak1D F1="2.846637" intensity="1.325749e-003" type="0"/>
    <Peak1D F1="2.809938" intensity="1.477007e-003" type="0"/>
    <Peak1D F1="2.784532" intensity="1.652138e-003" type="0"/>
    <Peak1D F1="2.772109" intensity="1.663214e-003" type="0"/>
    <Peak1D F1="2.692573" intensity="1.780581e-002" type="0"/>
    <Peak1D F1="2.684562" intensity="9.979983e-003" type="0"/>
    <Peak1D F1="2.680057" intensity="1.935468e-002" type="0"/>
    <Peak1D F1="2.675425" intensity="2.591441e-002" type="0"/>
    <Peak1D F1="2.670902" intensity="1.908143e-002" type="0"/>
    <Peak1D F1="2.666382" intensity="1.004501e-002" type="0"/>
    <Peak1D F1="2.561004" intensity="3.454189e-002" type="0"/>
    <Peak1D F1="2.556652" intensity="4.446826e-002" type="0"/>
    <Peak1D F1="2.552211" intensity="3.877228e-002" type="0"/>
    <Peak1D F1="2.528738" intensity="1.055453e-001" type="0"/>
    <Peak1D F1="2.524032" intensity="1.553817e-001" type="0"/>
    <Peak1D F1="2.515404" intensity="1.525851e+000" type="0"/>
    <Peak1D F1="2.510931" intensity="3.053442e+000" type="0"/>
    <Peak1D F1="2.506395" intensity="4.084660e+000" type="0"/>
    <Peak1D F1="2.501882" intensity="2.818022e+000" type="0"/>
    <Peak1D F1="2.497391" intensity="1.291863e+000" type="0"/>
    <Peak1D F1="2.460635" intensity="2.652495e-002" type="0"/>
    <Peak1D F1="2.456101" intensity="3.273321e-002" type="0"/>
    <Peak1D F1="2.451803" intensity="2.495838e-002" type="0"/>
    <Peak1D F1="2.352948" intensity="2.592631e-003" type="0"/>
    <Peak1D F1="2.342511" intensity="9.113737e-003" type="0"/>
    <Peak1D F1="2.337817" intensity="1.884601e-002" type="0"/>
    <Peak1D F1="2.333206" intensity="2.533195e-002" type="0"/>
    <Peak1D F1="2.328658" intensity="1.829675e-002" type="0"/>
    <Peak1D F1="2.324013" intensity="8.775643e-003" type="0"/>
    <Peak1D F1="2.282076" intensity="2.088799e-003" type="0"/>
    <Peak1D F1="2.278791" intensity="1.868459e-003" type="0"/>
    <Peak1D F1="2.272303" intensity="2.012642e-003" type="0"/>
    <Peak1D F1="2.246078" intensity="2.124240e-003" type="0"/>
    <Peak1D F1="2.238287" intensity="1.825697e-003" type="0"/>
    <Peak1D F1="2.220447" intensity="2.146320e-003" type="0"/>
    <Peak1D F1="2.202310" intensity="2.222164e-003" type="0"/>
    <Peak1D F1="2.184335" intensity="1.001805e-002" type="0"/>
    <Peak1D F1="2.165414" intensity="2.256519e-003" type="0"/>
    <Peak1D F1="2.126694" intensity="4.053569e-003" type="0"/>
    <Peak1D F1="2.109564" intensity="5.774451e-003" type="0"/>
    <Peak1D F1="2.094566" intensity="5.822441e-003" type="0"/>
    <Peak1D F1="2.085840" intensity="2.542859e-002" type="0"/>
    <Peak1D F1="2.077851" intensity="4.848565e-003" type="0"/>
    <Peak1D F1="2.060287" intensity="3.012756e-003" type="0"/>
    <Peak1D F1="1.987431" intensity="7.713606e-003" type="0"/>
    <Peak1D F1="1.957291" intensity="7.954622e-003" type="0"/>
    <Peak1D F1="1.940097" intensity="2.082913e-002" type="0"/>
    <Peak1D F1="1.927072" intensity="3.631255e-002" type="0"/>
    <Peak1D F1="1.922344" intensity="3.536094e-002" type="0"/>
    <Peak1D F1="1.916335" intensity="4.129496e-002" type="0"/>
    <Peak1D F1="1.909694" intensity="1.034036e-001" type="0"/>
    <Peak1D F1="1.905673" intensity="5.055315e-002" type="0"/>
    <Peak1D F1="1.899158" intensity="4.474747e-002" type="0"/>
    <Peak1D F1="1.884838" intensity="6.129951e-002" type="0"/>
    <Peak1D F1="1.867053" intensity="1.522563e-001" type="0"/>
    <Peak1D F1="1.857265" intensity="2.147915e-001" type="0"/>
    <Peak1D F1="1.849780" intensity="2.468210e-001" type="0"/>
    <Peak1D F1="1.843251" intensity="3.406487e-001" type="0"/>
    <Peak1D F1="1.834424" intensity="3.030525e-001" type="0"/>
    <Peak1D F1="1.826482" intensity="3.467851e-001" type="0"/>
    <Peak1D F1="1.819793" intensity="2.607676e-001" type="0"/>
    <Peak1D F1="1.812565" intensity="2.233796e-001" type="0"/>
    <Peak1D F1="1.802724" intensity="1.638889e-001" type="0"/>
    <Peak1D F1="1.785769" intensity="4.817811e-002" type="0"/>
    <Peak1D F1="1.747689" intensity="6.491630e-003" type="0"/>
    <Peak1D F1="1.738832" intensity="5.971272e-003" type="0"/>
    <Peak1D F1="1.727666" intensity="6.517090e-003" type="0"/>
    <Peak1D F1="1.711690" intensity="9.611194e-003" type="0"/>
    <Peak1D F1="1.705391" intensity="8.473086e-003" type="0"/>
    <Peak1D F1="1.688746" intensity="1.147721e-002" type="0"/>
    <Peak1D F1="1.672662" intensity="9.041909e-003" type="0"/>
    <Peak1D F1="1.574773" intensity="7.020208e-002" type="0"/>
    <Peak1D F1="1.564950" intensity="8.459572e-002" type="0"/>
    <Peak1D F1="1.556192" intensity="2.352065e-001" type="0"/>
    <Peak1D F1="1.546563" intensity="2.579475e-001" type="0"/>
    <Peak1D F1="1.537556" intensity="3.021467e-001" type="0"/>
    <Peak1D F1="1.527897" intensity="3.507635e-001" type="0"/>
    <Peak1D F1="1.522327" intensity="3.759558e-001" type="0"/>
    <Peak1D F1="1.512519" intensity="3.403788e-001" type="0"/>
    <Peak1D F1="1.503582" intensity="3.270453e-001" type="0"/>
    <Peak1D F1="1.494063" intensity="3.081850e-001" type="0"/>
    <Peak1D F1="1.485618" intensity="1.222423e-001" type="0"/>
    <Peak1D F1="1.475954" intensity="1.208244e-001" type="0"/>
    <Peak1D F1="1.457872" intensity="2.152862e-002" type="0"/>
    <Peak1D F1="1.444929" intensity="9.164191e-003" type="0"/>
    <Peak1D F1="1.383821" intensity="1.024346e-002" type="0"/>
    <Peak1D F1="1.357700" intensity="7.507798e-002" type="0"/>
    <Peak1D F1="1.332874" intensity="1.012803e-002" type="0"/>
    <Peak1D F1="1.328569" intensity="1.147914e-002" type="0"/>
    <Peak1D F1="1.310753" intensity="1.414525e-002" type="0"/>
    <Peak1D F1="1.299621" intensity="1.147562e-002" type="0"/>
    <Peak1D F1="1.292961" intensity="1.116668e-002" type="0"/>
    <Peak1D F1="1.260097" intensity="2.031525e-002" type="0"/>
    <Peak1D F1="1.232730" intensity="1.073222e-001" type="0"/>
    <Peak1D F1="1.214426" intensity="3.008316e-001" type="0"/>
    <Peak1D F1="1.196151" intensity="3.974695e-001" type="0"/>
    <Peak1D F1="1.190563" intensity="3.344722e-001" type="0"/>
    <Peak1D F1="1.180143" intensity="3.457945e-001" type="0"/>
    <Peak1D F1="1.172401" intensity="3.707878e-001" type="0"/>
    <Peak1D F1="1.162076" intensity="3.085137e-001" type="0"/>
    <Peak1D F1="1.156309" intensity="3.147347e-001" type="0"/>
    <Peak1D F1="1.138243" intensity="2.488285e-001" type="0"/>
    <Peak1D F1="1.120556" intensity="9.019725e-002" type="0"/>
    <Peak1D F1="1.109723" intensity="9.184031e-002" type="0"/>
    <Peak1D F1="1.092249" intensity="1.553009e-001" type="0"/>
    <Peak1D F1="1.074755" intensity="7.874155e-002" type="0"/>
    <Peak1D F1="1.068528" intensity="1.975143e-002" type="0"/>
    <Peak1D F1="1.057991" intensity="1.900852e-002" type="0"/>
    <Peak1D F1="1.050730" intensity="3.191969e-002" type="0"/>
    <Peak1D F1="1.040701" intensity="2.060811e-002" type="0"/>
    <Peak1D F1="1.030498" intensity="3.704099e-002" type="0"/>
    <Peak1D F1="1.011894" intensity="2.632033e-002" type="0"/>
    <Peak1D F1="1.000155" intensity="5.502956e-002" type="0"/>
    <Peak1D F1="0.982536" intensity="1.096916e-001" type="0"/>
    <Peak1D F1="0.974522" intensity="1.047935e-001" type="0"/>
    <Peak1D F1="0.949955" intensity="4.223376e+000" type="0"/>
    <Peak1D F1="0.932697" intensity="4.049539e+000" type="0"/>
    <Peak1D F1="0.911974" intensity="6.640994e-001" type="0"/>
    <Peak1D F1="0.905895" intensity="4.967231e-001" type="0"/>
    <Peak1D F1="0.894322" intensity="2.688000e+000" type="0"/>
    <Peak1D F1="0.887662" intensity="1.048074e+000" type="0"/>
    <Peak1D F1="0.875904" intensity="4.470916e+000" type="0"/>
    <Peak1D F1="0.857370" intensity="1.780172e+000" type="0"/>
    <Peak1D F1="0.825734" intensity="5.400853e-002" type="0"/>
    <Peak1D F1="0.807173" intensity="2.819111e-002" type="0"/>
    <Peak1D F1="0.790358" intensity="3.038568e-002" type="0"/>
    <Peak1D F1="0.773101" intensity="2.762652e-002" type="0"/>
    <Peak1D F1="0.752761" intensity="9.870183e-003" type="0"/>
    <Peak1D F1="0.735816" intensity="1.850656e-002" type="0"/>
    <Peak1D F1="0.729311" intensity="1.105385e-002" type="0"/>
    <Peak1D F1="0.717521" intensity="2.697460e-002" type="0"/>
    <Peak1D F1="0.699144" intensity="1.385294e-002" type="0"/>
    <Peak1D F1="0.638676" intensity="3.612484e-003" type="0"/>
    <Peak1D F1="0.567831" intensity="3.071476e-003" type="0"/>
    <Peak1D F1="0.542610" intensity="2.857482e-003" type="0"/>
    <Peak1D F1="0.517650" intensity="2.802737e-003" type="0"/>
    <Peak1D F1="0.473811" intensity="2.436329e-003" type="0"/>
    <Peak1D F1="0.449766" intensity="2.217755e-003" type="0"/>
    <Peak1D F1="0.428001" intensity="2.080103e-003" type="0"/>
    <Peak1D F1="0.367970" intensity="1.918625e-003" type="0"/>
    <Peak1D F1="0.307025" intensity="1.642974e-003" type="0"/>
    <Peak1D F1="0.285826" intensity="1.612153e-003" type="0"/>
    <Peak1D F1="0.274389" intensity="1.405262e-003" type="0"/>
    <Peak1D F1="0.252136" intensity="1.467493e-003" type="0"/>
    <Peak1D F1="0.242834" intensity="1.491923e-003" type="0"/>
    <Peak1D F1="0.220186" intensity="1.415844e-003" type="0"/>
    <Peak1D F1="0.202820" intensity="1.366387e-003" type="0"/>
    <Peak1D F1="0.148041" intensity="1.298113e-003" type="0"/>
    <Peak1D F1="0.130825" intensity="1.268677e-003" type="0"/>
    <Peak1D F1="0.078427" intensity="1.095918e-003" type="0"/>
    <Peak1D F1="0.011739" intensity="9.686301e-004" type="0"/>
    <Peak1D F1="-0.016946" intensity="9.786081e-004" type="0"/>
    <Peak1D F1="-0.058385" intensity="1.141072e-003" type="0"/>
    <Peak1D F1="-0.078606" intensity="9.057504e-004" type="0"/>
    <Peak1D F1="-0.088647" intensity="8.932937e-004" type="0"/>
    <Peak1D F1="-0.236790" intensity="7.656795e-004" type="0"/>
    <Peak1D F1="-3.367390" intensity="7.639170e-004" type="0"/>
    <Peak1D F1="-3.416209" intensity="8.162335e-004" type="0"/>
  </PeakList1D>
</PeakList>
