# Supplementary material for: Dual-Acting Vitamin B3‑Melanostatin Neuropeptide Hybrids as Potent Modulators of the Dopamine D2 Receptors with Neuroprotective Activity
Source: J Med Chem. 2026 Jun 18;69(13):15597–613. doi: 10.1021/acs.jmedchem.6c00697 (PMC13370884; doi:10.1021/acs.jmedchem.6c00697)
Supplement: Supplementary file 2 [file jm6c00697_si_002.zip › NMR/Compound 4e/1H/shimvalues]

# Fri Feb 12 21:52:50 2021
#$$PROBEID=2
#$$PROBEINFO=5 mm PADUL 13C-1H/D Z-GRD Z108621/0028
#$$PICSINFO=Z108621_0028_02.par
#$$SHIMID=313232
#
# Active Shim Gradients
#
Z           		3155            
Z2          		-1439           
Z3          		-1327           
Z4          		-5526           
Z5          		1190            
Z6          		3887            
X           		-5265           
XZ          		22933           
XZ2         		8621            
XZ3         		-4407           
Y           		6554            
YZ          		-8214           
YZ2         		15713           
YZ3         		1745            
XY          		32689           
XYZ         		-19432          
(X2-Y2)     		-63852          
(X2-Y2)Z    		1727            
X3          		3145            
Y3          		5809            
#
# Lock Parameter
#
FIELD		9879.983
LOCKPHASE		163.700 
LOCKPOWER		-20.000 
LOCKGAIN		108.144 
LOCKDC		-61.000 
LOCKSHIFT		2.490   
LOOPGAIN		5.000   
LOOPTIME		0.250   
LOOPFILTER		500.000 
#
IEEE64_VERSION_CODE 1
#
# Shim currents 
#
SHIM_SETTING [1 ]  1530.03313056   
SHIM_SETTING [2 ]  -712.27072919   
SHIM_SETTING [3 ]  -698.12930268   
SHIM_SETTING [4 ]  -2906.59440126  
SHIM_SETTING [5 ]  625.74580659    
SHIM_SETTING [6 ]  -2769.39000000  
SHIM_SETTING [7 ]  12062.75800000  
SHIM_SETTING [8 ]  4534.64600000   
SHIM_SETTING [9 ]  -33586.15200000 
SHIM_SETTING [10]  17194.41400000  
SHIM_SETTING [11]  3447.40400000   
SHIM_SETTING [12]  -4320.56400000  
SHIM_SETTING [13]  8264.86500000   
SHIM_SETTING [14]  918.10500000    
SHIM_SETTING [15]  2044.80000000   
SHIM_SETTING [16]  908.40200000    
SHIM_SETTING [17]  -2318.28000000  
SHIM_SETTING [18]  -10221.23200000 
SHIM_SETTING [19]  1654.11000000   
SHIM_SETTING [20]  3055.67100000   
