# Supplementary material for: Dual-Acting Vitamin B3‑Melanostatin Neuropeptide Hybrids as Potent Modulators of the Dopamine D2 Receptors with Neuroprotective Activity
Source: J Med Chem. 2026 Jun 18;69(13):15597–613. doi: 10.1021/acs.jmedchem.6c00697 (PMC13370884; doi:10.1021/acs.jmedchem.6c00697)
Supplement: Supplementary file 3 [file jm6c00697_si_003.csv]

ID	SMILES	EC50	Emax
3a	O=C(NCC(OC)=O)[C@H](C(C)C)NC(OC(C)(C)C)=O	nd	nd
3b	O=C(N[C@@H](C)C(OC)=O)[C@H](C(C)C)NC(OC(C)(C)C)=O	nd	nd
3c	O=C(NCC(OC)=O)[C@H](CC(C)C)NC(OC(C)(C)C)=O	nd	nd
3d	O=C(N[C@@H](C)C(OC)=O)[C@H](CC(C)C)NC(OC(C)(C)C)=O	nd	nd
3e	O=C(NCC(OC)=O)[C@H]([C@H](CC)C)NC(OC(C)(C)C)=O	nd	nd
3f	O=C(N[C@@H](C)C(OC)=O)[C@H]([C@H](CC)C)NC(OC(C)(C)C)=O	nd	nd
4a	N[C@@H](C(C)C)C(NCC(OC)=O)=O.O=CC(F)(F)F	nd	nd
4b	N[C@@H](C(C)C)C(N[C@@H](C)C(OC)=O)=O.O=CC(F)(F)F	nd	nd
4c	N[C@@H](CC(C)C)C(NCC(OC)=O)=O.O=CC(F)(F)F	nd	nd
4d	N[C@@H](CC(C)C)C(N[C@@H](C)C(OC)=O)=O.O=CC(F)(F)F	nd	nd
4e	N[C@@H]([C@H](CC)C)C(NCC(OC)=O)=O	nd	nd
4f	N[C@@H]([C@H](CC)C)C(N[C@@H](C)C(OC)=O)=O.O=CC(F)(F)F	nd	nd
5a	O=C(N[C@@H](C(C)C)C(NCC(OC)=O)=O)C1=CC=CN=C1	61.70±5.15nM	86.04%
5b	O=C(N[C@@H](C(C)C)C(N[C@@H](C)C(OC)=O)=O)C1=CC=CN=C1	32.18±16.41nM	80.47%
5c	O=C(N[C@@H](CC(C)C)C(NCC(OC)=O)=O)C1=CC=CN=C1	35.70±8.28nM	100.20%
5d	O=C(N[C@@H](CC(C)C)C(N[C@@H](C)C(OC)=O)=O)C1=CC=CN=C1	49.89±13.48nM	87.21%
5e	O=C(N[C@@H]([C@H](CC)C)C(NCC(OC)=O)=O)C1=CC=CN=C1	108.80±28.84nM	102.20%
5f	O=C(N[C@@H]([C@H](CC)C)C(N[C@@H](C)C(OC)=O)=O)C1=CC=CN=C1	71.67±13.27nM	93.38%
6a	O=C(N[C@@H](C(C)C)C(NCC(N)=O)=O)C1=CC=CN=C1	115.70±11.08nM	95.91%
6b	O=C(N[C@@H](C(C)C)C(N[C@@H](C)C(N)=O)=O)C1=CC=CN=C1	47.44±14.38nM	83.01%
6c	O=C(N[C@@H](CC(C)C)C(NCC(N)=O)=O)C1=CC=CN=C1	17.03±1.35nM	98.93%
6d	O=C(N[C@@H](CC(C)C)C(N[C@@H](C)C(N)=O)=O)C1=CC=CN=C1	65.35±26.11nM	84.29%
6e	O=C(N[C@@H]([C@H](CC)C)C(NCC(N)=O)=O)C1=CC=CN=C1	74.07±12.26nM	105.80%
6f	O=C(N[C@@H]([C@H](CC)C)C(N[C@@H](C)C(N)=O)=O)C1=CC=CN=C1	22.89±2.23nM	105.70%
